# Supplementary material for: Machine learning–based integrative analysis identifies CXCL13-driven tertiary lymphoid structures as favorable immune and prognostic features in osteosarcoma
Source: Cell Oncol (Dordr). 2026 May 16;49(4):93. doi: 10.1007/s13402-026-01226-1 (PMC13350786; doi:10.1007/s13402-026-01226-1)
Supplement: Supplementary file 3 — Supplementary Material 3 [file 13402_2026_1226_MOESM3_ESM.xlsx]

## Sheet: Sheet1
Table S1: Clinicopathological Characteristics of Patients Across All Study Cohorts
Characteristics	TARGET (n= 84)	GEO (n= 123)	PKUPH (n= 79)	Meta (n= 286)
Age
≤14 years	36	81	46	163
>14 years	48	8	33	89
Gender
Female	37	36	38	111
Male	47	53	41	141
Metastasis
Metastatic	21	34	14	69
Non-metastatic	63	19	65	147
Status
Alive	55	75	67	197
Dead	29	48	12	89

## Sheet: Sheet2
Table S2: Gene Signatures for the Detection of Tertiary Lymphoid Structures Identified in Previous Studies
Signature origin	Genes	PMID
12-Chemokine signature in colorectal cancer, melanoma, and breast cancer	CCL2, CCL3, CCL4, CCL5, CCL8, CCL18, CCL19, CCL21, CXCL9, CXCL10, CXCL11, CXCL13	21703392；23097687; 28629479
Tfh cell signature in breast cancer	CXCL13, CD200, FBLN7, ICOS, SGPP2, SH2D1A, TIGIT, PDCD1	23778140
Th1 cell and B cell signature in gastric cancer	CD4, CCR5, CXCR3, CSF2, IGSF6, IL2RA, CD38, CD40, CD5, MS4A1, SDC1, GFI1, IL1R1, IL1R2, IL10, CCL20, IRF4, TRAF6, STAT5A	27057426
Plasma cell signature in ovarian cancer	TNFRSF17, IGJ	26763251
CXCL13 signature in colorectal cancer and soft tissue sarcoma	CXCL13	27908289; 31942077
TLS imprint in clear cell renal cell carcinoma	IGHA1, IGHG1, IGHG2, IGHG3, IGHG4, IGHGP, IGHM, IGKC, IGLC1, IGLC2, IGLC3, JCHAIN, CD79A, FCRL5, MZB1, SSR4, XBP1, TRBC2, IL7R, CXCL12, LUM, C1QA, C7, CD52, APOE, PTLP, PTGDS, PIM2, DERL3	35231421
TLS in cholangiocarcinoma	PAX5, TCL1A, TNFRSF13C, CD79A	37234171

## Sheet: Sheet3
Table S3: Specific Parameters for Each Method Used to Predict Prognosis in MIME
Method	Parameters	Value
RSF	ntree	1000
	nodesize	5
	splitrule	logrank
	importance	TRUE
	proximity	TRUE
	forest	TRUE
Enet	alpha	0.1, 0.2, 0.3, 0.4, 0.5, 0.6, 0.7, 0.8, 0.9
	family	cox
	nfolds	10
StepCox	direction	both, backward, forward
CoxBoost	trace	TRUE
	start.penalty	500
	maxstepno	500
	K	10
	type	verweij
plsRcox	nt	10
superpc	n.fold	10
	n.components	3
	max.features	nrow(data)
	compute.fullcv	TRUE
	compute.preval	TRUE
	min.features	2
GBM	distribution	coxph
	n.trees	10000
	interaction.depth	3
	n.minobsinnode	10
	shrinkage	0.001
	cv.folds	10
survivalsvm	gamma.mu	1
Ridge	alpha	0
	nfold	10
	family	cox
Lasso	alpha	1
	nfold	10
	family	cox
Other parameters were set as default values

## Sheet: Sheet4
Table S4: Summary of 90 Published Osteosarcoma Gene Signatures Retrieved from the Literature
Signature	Gene	Coefficient	Type	PMID
Chen SJ	ADAR	-0.011308	mRNA	35568866
	CSTF2	0.03583
	WTAP	-0.01465
Chen XY	AC009779.2	-0.08566	lncRNA	34425868
	AC026271.3	0.116683
	AC135178.5	0.134252
	AL133338.1	0.120016
	AL591895.1	-0.03249
	AP005264.1	0.21311
	LINC01857	-0.35896
	LINC02454	0.065331
	LPP-AS2	-0.22239
Dong CL	TERT	0.12	mRNA	36157228
	GPX4	-0.03
	ERCC4	-0.26
	EPS8	-0.019
	STAT5A	-0.1
Fu YC_1	DCN	-4.46	mRNA	33816483
	P4HA1	4.01
Fu YC_2	HSPB1	0.44	mRNA	35598382
	IER3	-0.34
Fu YC_3	CLEC5A	-0.96	mRNA	34916821
	MYC	0.41
Gong HL	CDK3	2.0065	mRNA	37102261
	MYC	0.9253
	UHRF2	0.6018
	STC2	0.4926
	COL5A2	0.418
	MMD	-1.0587
	EHMT2	-1.2564
He LJ	CD70	0.00811225	mRNA	34016089
	TNFRSF9	0.0362463
	EGFR	0.0561105
	PDGFD	-0.00815934
	S100A6	0.00022664
Hong JJ	ARHGEF2	0.013669	mRNA	35576501
	ATF4	0.353966
	BAK1	-0.0307213
	BCL10	-0.194735
	BNIP3	0.440218
	CRIP1	0.0196108
	EYA2	-0.0220006
	MAGEA3	-0.146159
	PDK1	0.0488498
	PDK2	-0.248593
	PLEKHF1	-0.0436324
	PML	-0.157324
	PSMD10	-0.0574057
	PTGIS	0.128941
	PTPN1	-0.143609
	RNF34	-0.406556
	RPS3	0.0620985
	TERT	0.526582
	TGFBR1	-0.0909185
	TRIM32	-0.0274237
	UNC5B	0.0477964
Hu C	FCGR2B	-0.766	mRNA	32854645
	GFAP	0.702
	MPP7	0.387
Hu H	BTBD10	-1.86261	mRNA	37007130
	DLX1	0.29784
	MRTFA	-0.925208
	PLCD3	0.151495
	RFX3	1.05478
Hu L	PDK1	1.1	mRNA	36204682
	LOX	1.17
	DCN	-1.53
	HMOX1	-0.9
Huang W	ADH5	-0.795	mRNA	36387908
	DCN	-0.47
	G6PD	-1.02
	PGAM1	1.114
	ZNF292	1.157
	CDK1	0.812
	PFKFB2	2.043
	FAM162A	1.456
	GNPDA2	-1.047
	SDC3	-0.748
	INSR	1.278
	GLCE	0.671
	HS2ST1	-1.841
Jiang F	EFNA1	0.74	mRNA	34337075
	MAFF	0.62
	P4HA1	0.63
	STC2	0.31
Jiang RY	ATG7	-0.9427	mRNA	36254233
	CBS	0.4763
	MUC1	0.2692
	PEBP1	-0.7295
	SOCS1	-0.4567
Jin ZJ	LMO2	-0.0376	mRNA	35734428
	MAML3	-0.5804
	MTF2	0.0136
	RBPMS	0.1161
	SIRT1	-0.0061
Kang YX	COL13A1	0.0339348	mRNA	35602303
	MXI1	0.174822
	TBRG1	0.0303896
Lei T	ALOX15B	0.902213	mRNA	34506683
	ATG7	-0.668154
	CBS	0.0903676
	DPP4	-0.0192405
	EGLN1	0.182769
	G6PD	-0.0655381
	MUC1	0.178257
	MYC	0.336193
	PEBP1	-0.687714
	PGD	-0.0286916
	SLC39A8	-0.0613961
	SOCS1	-0.317892
Li GQ	STAT4	-0.0101	mRNA	35966307
	HSPE1	0.1698
	ARPC5	-0.0037
Li JY	ATG4A	-1.155	mRNA	34604383
	MYC	0.478
Li JQ_1	APLNR	-4.377	mRNA	35463956
	TPM2	12.781
	PGF	5.755
	CD86	-11.809
	PROCR	11.874
	SEMA4D	-3.496
Li JQ_2	HLA-B	0.623	mRNA	35463956
	PGF	0.568
Li Y	PSMC4	-1.1189	mRNA	37452172
	NUDT6	-0.7179
	CMKLR1	-0.5081
	PLXNB1	0.3812
	JAG2	0.3118
Liang JQ	NPC2	0.28321	mRNA	36345453
	CTSO	0.38456
	APBB1IP	0.559
	IGF2	0.26218
Liu BF_1	GAS5	0.35123	lncRNA	36105232
	LINC00963	-0.885406
	AL133371.2	-0.714856
	AC087623.1	0.493282
	AC007383.1	0.467979
	LBX2-AS1	-0.41046
	VPS9D1-AS1	0.380008
	AC027348.1	-2.34811
Liu BF_2	LINC02315	-2.66553	lncRNA	36313774
	RUSC1-AS1	1.58586
	TIPARP-AS1	1.34319
	UNC5B-AS1	1.60588
Liu H	FTO	-1.066	mRNA	33952279
	IGF2BP1	0.271
Liu SY	MYC	1.69379	mRNA	34853590
	TERT	1.10141
	EIF4E3	-0.90781
	RBM34	1.05725
Liu WM	PSMC4	-1.239	mRNA	34342651
	CXCL13	0.219
	GBP2	-0.65
	CCL2	0.507
	PPARG	-0.77
	CD79A	-0.681
	BCL10	-1.525
	FPR1	-0.483
	BMP8B	0.481
	CORT	0.548
	JAG2	-0.735
	STC2	0.69
	MTNR1B	0.186
	TNFRSF21	-0.929
Liu Z	RP2	-0.8445	mRNA	35282067
	PHB	0.7205
	MYO6	0.8332
	MLH1	-0.9115
	CSNK2B	-0.6136
	RPL37A	0.6677
	CEBPA	-0.5183
Liu ZY	GALNT14	0.5412	mRNA	36569869
	IFI44	-0.5294
	ISLR	-0.2011
	ITGB5	-0.5158
Long H	MYCT1	0.21	mRNA	36151259
	BNIP3L	0.19
	LRP1	0.13
	OPTN	0.11
	TRIP6	0.02
	ATF4	0.005
	TNFRSF1A	-0.07
	CLTCL1	-0.94
Lv YG	AIM1	-0.1043	mRNA	36275664
	EVI2B	-0.1913
	PRKACB	-0.1502
	TCEA3	0.2488
Ma YB	HUWE1	-0.675	mRNA	35874628
	MYC	0.585
	EIF4G2	-1.375
	USP10	-0.729
	KIF25	0.911
	TRIM8	0.595
	CASP1	-1.218
	STUB1	-0.732
	CRYBA1	1.391
Mao XY	CD37	-2.284	mRNA	37465666
	GABRD	3.845
	ARHGAP25	-3.632
Meng JZ	MT1G	0.17166	mRNA	37555953
	G6PD	-0.43611
	ARNTL	-1.14148
	BNIP3	0.49024
	SQLE	0.24118
Moha.AG	YRDC	0.8638	mRNA	35559393
	ZC3HAV1	0.8321
	TERT	0.8503
	RBM34	1.0753
	TLR8	-1.4991
	IGF2BP2	0.3633
	NXT2	-0.2851
Ni SM	AL033384.2	1.743	lncRNA	36129020
	AL031775.1	-1.495
	AC110995.1	-1.785
	LINC00565	-2.283
Ning B	CXCR4	-1.07872	mRNA	36586072
	MBTPS2	-3.16546
	MYC	0.826029
Pan RS	AOC3	0.43972	mRNA	36189307
	CDK6	-0.44907
	COL22A1	0.307745
	RNASE6	-0.67038
Qi W	BNIP3	0.3316	mRNA	34335109
	ATG4A	-0.1571
	BAK1	-0.0114
	CALCOCO2	-0.192
	CCL2	-0.0457
	DAPK1	-0.0938
	EGFR	-0.0738
	FAS	-0.0734
	GRID2	-0.1609
	ITGA3	-0.0313
	MYC	0.2591
	RAB33B	-0.0593
	USP10	-0.1215
	WIPI1	-0.0467
Qian H	ALOX15B	1.7063	mRNA	33937273
	ME1	0.7626
	GPD1	0.62
Qiu ZP	NUBP1	-0.2216	mRNA	33520450
	ARHGAP25	-0.0503
	APBB1IP	-0.0429
	PEF1	-0.023
	USP11	-0.0123
	FUCA1	-0.0104
	S100A13	0.0019
	DLG4	0.0088
	RHBDL2	0.0144
	BNIP3	0.017
	CORO6	0.0425
	KIF25	0.057
	RAD23A	0.0741
	FATE1	0.0862
	STC2	0.0895
	COL13A1	0.091
	SLC38A5	0.1003
	MYC	0.1635
	CGREF1	0.2105
	CORT	0.2504
Shao HY	TPM1	-0.3072	mRNA	35300639
	SERPINE2	0.2282
	TUBA1A	-0.0369
	DCN	-0.0618
	S100A13	0.2319
	ST3GAL4	0.1904
	LOXL1	-0.113
	TUBB	-0.0527
	PEF1	-0.0465
	PSMD10	-0.0549
	FAM207A	0.3118
Shi DY	MYC	0.4998	mRNA	34894177
	COL13A1	0.2715
	UHRF2	0.3338
	MT1A	0.2558
	ACTB	-0.4997
	GBP1	-0.2012
Shi Y	MYC	1.063	mRNA	31898371
	CPE	0.8383
	LY86	-1.371
Su ZX	GPI	0.0026	mRNA	36275679
	MGEA5	0.017
	OGT	0.042
	PGM3	0.057
	UAP1	0.008
Tang HJ	EPHX2	0.705	mRNA	37090691
	FDPS	0.478
	GBP1	-0.35
	MMD	-0.726
	ZYX	-0.815
Tang ZF	SNHG17	0.60286	mRNA	37231440
	LINC00837	0.64943
Tian KS	RAI14	-0.13627	mRNA	35435626
	MAF	-0.13439
	CLEC5A	-0.307138
	TIAL1	0.09256
	CENPJ	0.0505907
Wan Y	CGREF1	0.235	mRNA	34488541
	DNAI1	0.457
	ZDHHC23	0.652
Wang QH	STC2	0.141522	mRNA	34747719
	TNFRSF11B	0.0987545
	CORT	0.0867114
	IL22	0.0846498
	GAL	0.0698186
	PSMC4	-0.0131777
	CD79A	-0.0144911
	SEMA3E	-0.0173498
	IGLV1-51	-0.0217447
	CMTM1	-0.0494132
	SSTR1	-0.0542814
	TNFRSF21	-0.0570434
	TMPRSS6	-0.0659322
	FGFRL1	-0.0748687
	IGKV1D-33	-0.0757503
	IL7	-0.0787642
	TRAV9-2	-0.11032
	SDC3	-0.11847
	IL13RA2	-0.1259
	GCG	-0.183789
	PPARG	-0.205915
Wang XX	ATF4	0.705	mRNA	36439512
	ATM	0.503
	HILPDA	0.616
	MUC1	0.323
	CBS	0.417
	MT1G	0.238
	ARNTL	-0.969
	PML	-0.553
Wen CK	COCH	0.3	mRNA	33281116
	MYOM2	0.41
	PDE1B	-2.1
Wu B	UGT3A2	0.7661	mRNA	33832059
	SAXO2	-1.0487
	PLEKHG1	-0.884
	DSCR8	0.6846
	MYL1	0.6977
	TMEM125	-0.8993
	GAGE1	0.3215
	SCN1A	-1.1019
Wu CW	MYC	0.8115	mRNA	37055822
	P4HA1	0.5565
	RAMP1	0.4634
	TAC4	0.3422
Wu GZ	KCNJ15	0.0501	mRNA	32448271
	SLC24A4	-0.392
	ASPA	0.0661
	REM1	-0.0633
	SCARA5	-0.024
	LANCL3	0.143
	CPA6	0.0522
	TRH	0.0592
Wu JT	GALNT14	0.2624	mRNA	36405691
	MUC1	0.2547
Wu ZW	SLC7A7	-0.36	mRNA	36119478
	MYC	0.454
	ACSS2	-0.749
Wu ZY	LINC01517	0.673727	lncRNA	36066162
	GAS5	0.552563
Xia G	CGREF1	1.1077	mRNA	37091161
	TAC4	1.7743
	PROSER2	1.4629
	PCDHB7	-1.2053
Xiao B	DLL1	0.457925	mRNA	34733853
	EOMES	-0.185198
	ERCC2	-1.18673
	FOLR1	0.229386
	MEF2C	0.403831
	PSMA5	-0.775786
	PTN	-0.246729
	SPI1	-0.270166
Xiao KW	WDR1	-0.767	mRNA	34188683
	PML	-0.674
	MAP3K5	-2.046
	GNPDA2	-2.534
	BAMBI	-0.307
Xie L	DLX2	0.483716	mRNA	36814224
	TERT	0.832482
	EVX1	0.852348
Xu AK	CKLF	-0.537343	mRNA	34828292
	DKK1	0.312513
	MYC	0.320497
Xu FX	RPS28	0.513	mRNA	36618348
	MCAM	0.701
	EN1	-0.718
	TRAM2	0.575
	VEGFA	0.467
Yang F	TERT	0.198439	mRNA	35504036
	TRAP1	0.610526
	DNM1L	0.099215
	BAG5	0.199478
	PLEKHF1	-0.303504
	PPP3CB	-0.338832
Yang JP	C3orf14	-0.106872	mRNA	35075228
	UHRF2	0.321564
	DDX26B	0.334218
	ZFP90	-0.505474
	FBXL5	-0.249342
	UBE2L3	-0.30837
	MYC	0.250664
	CLTC	-0.356349
	ARX	0.444234
	CTNNBIP1	-0.601488
	CORT	0.220903
	SELPLG	-0.0702011
	WDR53	-0.0592346
	SLC16A3	0.00273113
	MKL2	-0.0283759
	SLC45A4	-0.15629
	PLD3	-0.128838
Yang K	SNHG12	0.115	lncRNA	35422168
	SNHG7	0.062
Yang LY	MUC1	0.11735	mRNA	36899330
	MAP3K5	-0.23479
	LURAP1L	-0.19464
	HMOX1	-0.07795
	BNI P3	0.20553
Yang MK_1	P4HA1	0.413	mRNA	33952718
	STC2	0.435
	ABCB6	0.946
Yang MK_2	C3AR1	-0.1052	mRNA	34162161
	TYROBP	-0.0041
Yu YY	CXCR3	-0.2888	mRNA	32820615
	SAA1	0.1504
	CCL4	0.2079
	PYY	0.2266
	CXCL9	0.4665
	CXCL11	-0.4468
	S1PR4	-0.3696
Zhang L	OGDH	1.299	mRNA	36531021
	GUF1	-1.34
	FDX1	1.115
	ACADVL	1.335
	PCCB	1.635
	PDK1	0.658
	STOML2	0.727
	LACTB	-0.852
	UQCRB	1.145
	MFN2	-2.086
	CKMT2	0.368
	ALDH7A1	-0.688
	TRMT1	1.189
	EPHX2	0.841
	BAK1	-1.113
	SPATA20	-0.958
Zhang J	AMBRA1	-3.4704	mRNA	34513835
	MYC	3.823
	VEGFA	1.4389
Zhang WB	CBS	0.4	mRNA	35503637
	ACSL5	-0.475
	DDAH2	-0.43
	PDE4C	0.654
	PNPO	-0.878
Zhang WS	BNIP3	0.6371	mRNA	36578780
	SLC38A5	0.3938
	SLC5A3	-0.563
	CKMT2	0.3709
	S100A3	-0.6061
	CXCL11	-0.4593
	PGM1	-0.7056
Zhang YM	NUDT11	-0.27242	mRNA	37139222
	NUDT16	-1.21282
	CYFIP1	-3.09094
	EIF4E3	-0.15031
	LARP1	0.50841
	EIF4A1	0.40932
Zhang YQ	LAMA3	-0.00575	mRNA	33308057
	LGALS1	-0.00014
	SGCG	0.0565
	VEGFA	0.00151
	WNT5A	-0.00199
	MATN3	-0.00069
	ANPEP	-0.00117
	FUCA1)	-0.03087
	FLNA	-0.00017
Zhang YX	DDN-AS1	1.501	lncRNA	35844445
	AC022915.1	-0.665
	AC090559.1	-0.566
	AL512330.1	0.435
	SENCR	0.383
	AC073073.2	-1.886
	AC004812.2	-1.03
Zhang Z_1	MTDH	0.731	mRNA	36630752
	ATF4	1.275
	MAPK1	0.9832
	ANXA5	-1.161
	PPARG	-0.97
Zhang Z_2	ATP6V0D1	-1.523	mRNA	35754801
	PREB	0.903
	STC2	0.586
	TSPYL2	-0.76
Zhang ZD	CCL5	-0.579	mRNA	33181717
	CCL8	-0.156
	CCR4	-0.714
	CCR5	-0.203
Zhang ZH	CGREF1	0.004	mRNA	37441535
	CORT	0.004
	RHBDL2	0.002
Zhang ZM	RPL37A	0.662	mRNA	36569871
	PLD3	-0.798
	MEF2C	0.51
	SNX2	-1.363
Zheng D_1	ABCA3	0.566	mRNA	34368151
	CTGF	-0.057
	AMIGO2	-5.564
	PREB	0.175
	FHIT	6.429
	EXOSC5	-0.409
Zheng D_2	AP003119.2	0.6709	lncRNA	35186011
	LINC01816	0.7443
	AL139289.1	1.1434
	AC004812.2	-4.5629
	AC005785.1	2.9688
	AL353804.1	0.6036
Zheng DZ	FPR1	-0.00618173	mRNA	34630511
	GBP1	-0.00428251
	FUCA1	-0.00768782
	PDK1	0.0078776
	BNIP3	0.00311884
	EVI2B	-0.00148716
	APBB1IP	-0.0258747
	FOLR2	-0.000566207
	COCH	0.00731887
Zhong YJ	CBS	2.4425	mRNA	36313783
	GLB1	-2.31648
	HACD1	-1.54382
Zhou Y	RPS9	4.02323	mRNA	35836470
	RPS23	-2.22729
	EIF4A1	1.27633
	RPL12	-1.6577
	RPL36	1.62891
	RPL37A	2.96351
	RPL34	-1.15058
	EEF1B2	-1.61765
	RPS8	1.87241
	RPS28	-0.96574
	RPL10	1.5566
	RPS24	1.05129
	RPL35A	1.48453
	RPL11	-2.61106
	RPL21	1.89664
	RPS27A	1.27861
	RPS12	-0.85901
	RPL13A	-3.5775

## Sheet: Sheet5
Table S5: Univariate Regression Analysis of TLS-Related Genes
Gene	Hazard ratio	Z	Pvalue	Lower 95%CI	Upper 95%CI
CCL2	0.491616	-3.03959	0.002369	0.311016	0.777086
CCL3	1.06854	0.354162	0.723217	0.740404	1.54209
CCL4	0.827046	-0.92524	0.354839	0.553135	1.2366
CCL5	0.801521	-1.06483	0.286952	0.533405	1.2044
CCL8	0.556745	-2.58631	0.009701	0.357198	0.867769
CCL18	0.738207	-1.43445	0.151444	0.487599	1.11762
CCL19	1.07228	0.391825	0.695187	0.756321	1.52023
CCL21	0.819547	-0.98475	0.324749	0.551516	1.21784
CXCL9	0.901765	-0.48817	0.625429	0.595384	1.36581
CXCL10	0.821382	-1.02577	0.305002	0.56398	1.19626
CXCL11	0.60226	-2.0855	0.037024	0.373958	0.969939
CXCL13	0.580406	-2.38083	0.017274	0.370876	0.90831
CD200	1.11251	0.56781	0.570164	0.769976	1.60741
FBLN7	0.826111	-0.9467	0.343791	0.556266	1.22686
ICOS	0.712174	-1.29865	0.194063	0.426682	1.18869
SGPP2	0.8581	-0.74029	0.459126	0.572234	1.28677
SH2D1A	0.904433	-0.4791	0.631866	0.599675	1.36407
TIGIT	0.673114	-1.35167	0.176481	0.379151	1.19499
PDCD1	0.890641	-0.60254	0.546815	0.611075	1.29811
CD4	0.770156	-1.56293	0.118069	0.555066	1.06859
CCR5	0.728835	-1.54928	0.121315	0.488477	1.08746
CXCR3	0.613755	-1.89915	0.057545	0.370853	1.01575
CSF2	1.02335	0.14257	0.88663	0.745133	1.40544
IGSF6	0.936785	-0.34838	0.727553	0.648767	1.35267
IL2RA	0.503772	-2.64973	0.008056	0.303376	0.83654
CD38	0.633257	-1.78629	0.074052	0.383592	1.04542
CD40	0.955665	-0.23734	0.812394	0.657158	1.38977
CD5	0.530162	-2.4649	0.013705	0.320089	0.878102
MS4A1	0.822136	-0.72523	0.468311	0.484256	1.39576
SDC1	0.761438	-1.61022	0.107349	0.546462	1.06098
GFI1	0.830612	-0.86538	0.38683	0.545565	1.26459
IL1R1	0.893911	-0.61702	0.537222	0.626008	1.27646
IL1R2	0.947811	-0.27055	0.786739	0.642814	1.39752
IL10	0.602169	-2.02631	0.042733	0.36868	0.98353
CCL20	0.93474	-0.38014	0.703841	0.660047	1.32375
IRF4	0.788245	-1.03837	0.299098	0.503043	1.23514
TRAF6	0.794608	-1.1905	0.233851	0.544216	1.16021
STAT5A	0.609856	-2.70389	0.006853	0.426133	0.872789
TNFRSF17	0.681089	-1.48406	0.137793	0.410128	1.13106
IGHA1	0.56497	-2.24809	0.024571	0.343426	0.929434
IGHG1	0.68098	-1.65341	0.098248	0.431847	1.07384
IGHG2	0.529626	-2.16027	0.030752	0.297532	0.942769
IGHG3	0.532148	-2.17314	0.029769	0.30126	0.939993
IGHG4	0.590151	-1.71214	0.086871	0.322681	1.07933
IGHGP	0.597731	-1.61353	0.10663	0.319908	1.11683
IGHM	0.580387	-2.03267	0.042086	0.343468	0.980729
IGKC	0.661059	-1.86698	0.061904	0.428083	1.02083
IGLC2	0.583593	-2.12246	0.033799	0.354917	0.959607
IGLC3	0.602273	-1.88031	0.060066	0.355024	1.02171
JCHAIN	0.597705	-1.92378	0.054383	0.353809	1.00973
CD79A	0.554811	-2.07603	0.037891	0.318123	0.9676
FCRL5	1.02039	0.101452	0.919192	0.690878	1.50707
MZB1	0.635099	-1.50277	0.1329	0.351317	1.14811
SSR4	1.16816	0.901704	0.367214	0.833257	1.63766
XBP1	1.05481	0.283155	0.777058	0.729075	1.52607
TRBC2	0.654925	-1.90077	0.057332	0.423311	1.01327
IL7R	0.762791	-1.33151	0.183022	0.512044	1.13633
CXCL12	0.532718	-2.71633	0.006601	0.338184	0.839156
LUM	0.75067	-1.63035	0.103027	0.531762	1.0597
C1QA	0.666846	-2.06049	0.039351	0.453563	0.980425
C7	0.915455	-0.48395	0.628421	0.640132	1.3092
CD52	0.671141	-1.76712	0.077209	0.431249	1.04448
APOE	0.69182	-1.94539	0.051728	0.477296	1.00276
PTGDS	0.930175	-0.37876	0.704863	0.639583	1.35279
PIM2	1.12838	0.622391	0.533685	0.771377	1.65062
DERL3	1.29414	2.2079	0.027251	1.02938	1.627
PAX5	1.13451	1.06583	0.286502	0.899543	1.43084
TCL1A	0.776673	-0.88227	0.377632	0.442997	1.36168
TNFRSF13C	0.76485	-1.25846	0.208224	0.503797	1.16118

## Sheet: Sheet6
Table S6: Immune Cell Composition Across 22 Distinct Immune Cell Types Based on CIBERSORT Analysis
	B cells naive	B cells memory	Plasma cells	T cells CD8	T cells CD4 naive	T cells CD4 memory resting	T cells CD4 memory activated	T cells follicular helper	T cells regulatory (Tregs)	T cells gamma delta	NK cells resting	NK cells activated	Monocytes	Macrophages M0	Macrophages M1	Macrophages M2	Dendritic cells resting	Dendritic cells activated	Mast cells resting	Mast cells activated	Eosinophils	Neutrophils
TARGET.40.0A4HLD	0	0	0.00272809	0	0	0.203635	0.0388413	0.0183742	0	0	0.098944	0	0	0.609162	0	0.0166485	0	0	0.0116677	0	0	0
TARGET.40.0A4HMC	0.0140357	0	0	0.0164929	0	0.0436162	0.0391768	0.0108982	0.036671	0	0	0.0524568	0.0211659	0.442051	0.0163422	0.259586	0	0	0.0475069	0	0	0
TARGET.40.0A4HX8	0.00948353	0	0	0.147768	0	0	0.0049616	0.0224292	0.0265428	0	0	0.00905809	0.00298089	0.542774	0.00786599	0.179493	0	0	0.0466431	0	0	0
TARGET.40.0A4HXS	0.0082416	0	0	0.00168165	0	0.0943798	0.0221757	0.0301072	0.0090783	0	0	0.039282	0.00620453	0.490191	0.0939492	0.139141	0	0	0.0624317	0	0	0.00313673
TARGET.40.0A4HY5	0.00164526	0	0.00234358	0	0.0385496	0.215884	0	0	0	0	0.0394559	0.00078798	0	0.601817	0.00552201	0.0863669	0	0.00161468	0	0.00601307	0	0
TARGET.40.0A4I0Q	0.00449724	0.00581524	0	0.0096659	0	0.222791	0.00335972	0	0	0	0.039282	0	0	0.292318	0.0166403	0.324772	0.00862312	0	0.0494566	0	0	0.0227794
TARGET.40.0A4I0W	0	0.0180963	0.000995288	0	0	0.0535913	0.0304736	0	0.0234631	0	0.0136852	0	0	0.563685	0.00597217	0.251003	0.00175222	0	0.0372825	0	0	0
TARGET.40.0A4I3S	0	0.00737044	0	0.0930093	0	0	0	0.0215881	0	0	0	0.00106408	0	0.448271	0.0132406	0.397249	0	0	0.0108374	0	0	0.00737009
TARGET.40.0A4I42	0.0132806	0	0	0	0.0246803	0.123152	0	0	0	0	0.00403201	0.00097059	0	0.534377	0.0464314	0.190978	0	0	0.0351624	0	0	0.0269359
TARGET.40.0A4I48	0.00514187	0.000847366	0	0	0	0	0	0.0352469	0.0576747	0.0243429	0.000510777	0	0	0.420065	0.043579	0.404263	0	0	0.00441721	0	0	0.00391132
TARGET.40.0A4I4M	0.0380799	0	0.00452933	0.00153506	0	0.16283	0.0112373	0	0.0158342	0.0216337	0.0112774	0	0	0.266994	0.052269	0.38892	0.000207088	0	0	0.00850381	0	0.0161505
TARGET.40.0A4I4O	0.00757513	0	0.0021614	0	0	0.14653	0	0.00150528	0.0186299	0.00376856	0	0.0669511	0	0.613822	0.00610785	0.119697	0	0	0	0.0132517	0	0
TARGET.40.0A4I5B	0.0294686	0	0.00365622	0.13323	0	0.178268	0	0	0.0355809	0	0	0.0396261	0	0.304464	0.0645592	0.163892	0	0	0.0428532	0	0	0.00440175
TARGET.40.0A4I65	0.00657775	0	0	0.00111573	0.0596411	0.0323689	0.113858	0	0	0	0.014499	0	0	0.50226	0.0147087	0.170026	0	0	0.0849443	0	0	0
TARGET.40.0A4I6O	0	0.00880367	0	0	0	0.122223	0	0.0504153	0	0.00181246	0	0.0328855	0	0.385445	0.0662403	0.146472	0	0	0.185703	0	0	0
TARGET.40.0A4I8U	0.00336379	0	0.00166269	0	0.0104752	0.0957953	0.001419	0	0.00369708	0	0.0275346	0.00845609	0	0.268281	0.0144668	0.523959	0.020616	0	0.0167694	0	0	0.00350463
TARGET.40.0A4I9K	0	0.0120381	0	0.0170943	0	0.103378	0.00584825	0	0	0	0	0.0151571	0	0.552452	0.00960321	0.2174	0	0	0.0670296	0	0	0
TARGET.40.PAKFVX	0.0660364	0	0	0.0186174	0	0.00191727	0.0108476	0	0	0	0.0205824	0	0	0.672493	0.0105137	0.186983	0	0	0.0120089	0	0	0
TARGET.40.PAKXLD	0.223597	0	0.149841	0.0100329	0	0.173053	0.0364266	0.0307414	0	0	0	0.0174589	0	0.159747	0.00736864	0.155343	0	0	0.0363914	0	0	0
TARGET.40.PAKZZK	0	0.00182797	0	0.0333413	0	0.0806154	0.00370837	0.00339014	0.0365601	0	0	0.0165731	0.00265641	0.330792	0.0304038	0.397951	0	0	0.0621805	0	0	0
TARGET.40.PALECC	0	0.00734729	0	0	0	0.0569516	0.0589517	0	0	0	0.0258522	0	0	0.493388	0.00326899	0.185972	0.0962165	0	0.0720515	0	0	0
TARGET.40.PALFYN	0.0226217	0	0.00516355	0.132609	0	0.0680741	0	0.0590097	0.106425	0.0709089	0	0.00838789	0	0.237394	0.0551862	0.231625	0	0	0.00259583	0	0	0
TARGET.40.PALHRL	0	0.0207403	0	0.0132881	0	0.0172189	0	0.0215104	0.029048	0	0	0.0227101	0.0217748	0.436206	0.0490346	0.34519	0.00926806	0	0.0140103	0	0	0
TARGET.40.PALKDP	0.00962269	0	0	0.0148864	0.0255282	0.121561	0	0	0	0	0.00982247	0.00455503	0	0.596676	0.0192363	0.17381	0.000197314	0	0.0241045	0	0	0
TARGET.40.PALKGN	0.0397945	0	0.00299684	0.0191209	0	0.091112	0	0.0474181	0.0628358	0	0	0.0226013	0.00710331	0.290773	0.0211102	0.36025	0.00491164	0	0.0299725	0	0	0
TARGET.40.PALWWX	0	0.00704143	0	0.0427947	0	0.0600805	0.0277608	0.0338707	0.0492299	0	0.00783851	0.000184664	0	0.38806	0.0168302	0.33554	0	0	0.0307686	0	0	0
TARGET.40.PALZGU	0.000742698	0	0	0	0	0.194578	0	0.0172241	0.0101202	0.0435219	0	0	0	0.257055	0.0646748	0.3686	0.0272294	0	0.0162548	0	0	0
TARGET.40.PAMEKS	0	0	5.69608204830156e-05	0.0415786	0	0.0860302	0.0167136	0.0048135	0.0408913	0	0.0620873	0	0.0270477	0.55056	0.00138152	0.127836	0	0	0.041003	0	0	0
TARGET.40.PAMHLF	0	0.00843971	0.000112791	0	0	0.119906	0	0.0219432	0.0427621	0.0367708	0	0	0	0.349222	0.0880516	0.247233	0	0	0.0855595	0	0	0
TARGET.40.PAMHYN	0.00479373	0	0.00254605	0.035279	0.0119764	0.182607	0	0	0	0	0	0.0106548	0	0.349784	0.0253695	0.300852	0.0183979	0	0.0577391	0	0	0
TARGET.40.PAMJXS	0.0115069	0	0	0	0	0.124522	0.0653574	0.00490868	0	0	0	0.0187606	0	0.579824	0.0214697	0.128978	0	0	0.0446726	0	0	0
TARGET.40.PAMLKS	0	0.0169275	0	0.0204497	0	0.0104389	0	0.00582306	0.00716865	0	0	0.03047	0	0.593956	0.0162636	0.243635	0	0	0.0548671	0	0	0
TARGET.40.PAMRHD	0.00972054	0	0.00717489	0	0	0.140391	0	0.00812928	0.0119043	0	0	0.0303168	0	0.468245	0.00844363	0.276793	0.00812694	0	0.0307551	0	0	0
TARGET.40.PAMTCM	0	0.0433334	0	0	0.00427102	0.0849487	0.118366	0	0	0.0074825	0.0457845	0	0	0.421499	0	0.186759	0	0.0280386	0.0595166	0	0	0
TARGET.40.PAMYYJ	0.00637098	0	0	0	0	0.0115638	0.0106639	0.000109221	0	0.0641101	0	0.0494509	0	0.433999	0.033696	0.254554	0.0269254	0	0.108556	0	0	0
TARGET.40.PANGPE	0	0.0062228	0	0	0	0.156547	0.00302763	0	0	0	0.00262591	0.0210654	0	0.565102	0.0212473	0.166407	0	0	0.0577549	0	0	0
TARGET.40.PANGRW	0	0.0158484	0	0.0371294	0	0	0.0835582	0.0218889	0	0.0115719	0	0.0214586	0	0.480752	0.0152364	0.244838	0.00568122	0	0.0620373	0	0	0
TARGET.40.PANMIG	0.00465402	0.0089578	0.000237053	0	0	0.030398	0.0305072	0.00985261	0.00517663	0	0	0.0212996	0	0.487473	0.0270849	0.308115	0	0	0.0662449	0	0	0
TARGET.40.PANPUM	0.00639862	0.00449122	0.00605662	0	0.0353328	0	0.00371067	0.0074189	0.020739	0.0311384	0	0.00180191	0.00186587	0.659006	0	0.212821	0	0	0	0.00921922	0	0
TARGET.40.PANSEN	0	0	0.00224443	0.021195	0	0.215355	0	0.00831552	0.000134293	0	0.0212252	0.040853	0.0200738	0.218552	0.00938881	0.391439	0	0	0.0512249	0	0	0
TARGET.40.PANVJJ	0.0254294	0	0.0285208	0.0144272	0	0.195593	0	0	0	0	0	0.0158778	0	0.5178	0.0280966	0.130844	0	0	0.0434112	0	0	0
TARGET.40.PANXSC	0.0218767	0	0.00445645	0.00396568	0	0.101096	0.00768651	0.00141716	0.0307101	0	0.0142474	0	0	0.325337	0.014846	0.455603	0.00280194	0	0.0159563	0	0	0
TARGET.40.PANZHX	0.0102447	0	0.00213898	0.0754911	0	0.125526	0.00628546	0.0139644	0	0	0	0.0151432	0	0.409412	0.0876497	0.202071	0.000584845	0	0.051489	0	0	0
TARGET.40.PANZZJ	0	0.016231	0	0.0344828	0	0.0135074	0.00345592	0.0132884	0	0.00348588	0.0061313	0.00387508	0.0202412	0.473819	0.0148085	0.352385	0	0	0.0442884	0	0	0
TARGET.40.PAPIJR	0.0486339	0	0.0026405	0.0188034	0	0.110396	0.00594995	0	0.00954943	0	0.00360265	0.0181677	0	0.449835	0.0389896	0.280434	0.00679159	0	0.00578925	0	0	0.000417545
TARGET.40.PAPKWD	0.0119707	0	0	0	0	0.10606	0.00056587	0	0	0.00741672	0.0124212	0	0.0180394	0.611305	0.0237841	0.178883	0.0169425	0	0	0.00993834	0.00267373	0
TARGET.40.PAPNVD	0.0334108	0	0	0	0.0584548	0.0839943	0	0	0	0.0730795	0	0.0420189	0	0.340091	0	0.0557412	0.186003	0	0.127207	0	0	0
TARGET.40.PAPWWC	0	0	0	0	0	0.0908698	0	0.0245722	0	0.0539884	0	0	0	0.483598	0.0451589	0.276671	0	0	0.025142	0	0	0
TARGET.40.PAPXGT	0	0.0435595	0	0.0368102	0	0.290503	0	0	0	0	0	0.0528351	0.0058962	0.00571718	0.0301622	0.388948	0.0228744	0	0.120728	0	0	0.00196672
TARGET.40.PARBGW	0.001112	0	0.00102598	0	0	0.0279252	0	0.0214789	0	0.0102868	0	0.0349361	0	0.482617	0.074376	0.243325	0.0576222	0	0	0.0452943	0	0
TARGET.40.PARDAX	0.00370562	0	0	0.00203063	0	0.0613694	0	0.0272764	0.0130629	0	0	0.0266887	0	0.476037	0.0502495	0.281527	0	0.0147633	0.0432897	0	0	0
TARGET.40.PARFTG	0.00429434	0	0	0	0	0.0357609	0.00355996	0.00172569	0.00923319	0.0274409	0	0.0217562	0.0305602	0.178645	0.0227073	0.500482	0	0	0.163834	0	0	0
TARGET.40.PARGTM	0	0.00868721	0.000885509	0	0	0.222168	0.163236	0	0	0	0.0249072	0	0	0.490448	0.0024211	0.0435354	0	0	0.0437125	0	0	0
TARGET.40.PARJXU	0.0404245	0	0	0.0137549	0	0.042011	0	0.0851324	0.000397226	0	0.0639321	0.0321037	0	0.398171	0.00323235	0.214412	0	0	0.106429	0	0	0
TARGET.40.PARKAF	0	0	0	0	0	0.249918	0	0	0	0.00171784	0	0.00316367	0.000734009	0.528737	0	0.18464	0.00413404	0	0.0269551	0	0	0
TARGET.40.PASEBY	0	0.00416728	0	0	0.00796668	0.104813	0.00763957	0	0	0.00349237	0.0299124	0.016046	0	0.391718	0.018233	0.370209	0	0	0.0438547	0	0	0.00194738
TARGET.40.PASEFS	0.00123118	0.00689493	0	0.0453385	0	0.175283	0	0.0845271	0	0	0	0.0533916	0.0435554	0.55393	0	0.0240121	0	0	0.0118367	0	0	0
TARGET.40.PASFCV	0.000814969	0	0	0.0031793	0	0.153561	0	0.0277502	0.0172505	0	0.0121007	0	0	0.284428	0.0400893	0.436211	0	0	0.0161403	0	0	0.00847426
TARGET.40.PASKZZ	0	0.0108189	0.00897004	0	0	0.0506126	0.00529099	0.0131155	0.00692646	0	0	0.0194043	0	0.6086	0.00268078	0.161153	0.0057037	0	0.106723	0	0	0
TARGET.40.PASNZV	0.00345109	0.00911035	0	0	0	0.112902	0.00964573	0	0.0423108	8.1992942109158e-05	0.0154089	0	0	0.297309	0.121528	0.335535	0.00871358	0	0.044004	0	0	0
TARGET.40.PASRNE	0	0	0.00149703	0	0.0070601	0.0460889	0.0268419	0.00108911	0	0	0	0.0250765	0	0.432984	0.0266111	0.389304	0.0267297	0	0.0167176	0	0	0
TARGET.40.PASSLM	0	0	0.00150004	0	0	0.216656	0.00831688	0.00629804	0	0	0.0667168	0.0229021	0.000555452	0.550268	0	0.084866	0	0	0.0419207	0	0	0
TARGET.40.PASUUH	0.00172162	0	0	0.473289	0	0	0.0839803	0.0586116	0.0826363	0	0	0	0.00241146	0.0316844	0.0755956	0.187625	0	0	0.00244457	0	0	0
TARGET.40.PASYUK	0.00593769	0.00461342	0.00133678	0.161566	0	0	0.0644905	0.0457427	0.0760532	0.00916983	0	0.053428	0	0.229144	0.0656589	0.232603	0.00567599	0	0.0438922	0	0	0.000688862
TARGET.40.PATAWV	0.128877	0	0.0802782	0	0	0.0860572	0	0.0105513	0.0366831	0.0244731	0	0.0412485	0	0.35264	0.0166338	0.173502	0	0	0.049056	0	0	0
TARGET.40.PATEEM	0.0374536	0	0	0	0.0389363	0.0463058	0.00182464	0.0221494	0.0178691	0.153645	0	0	0	0.367265	0.0456626	0.15649	0	0	0.112399	0	0	0
TARGET.40.PATJVI	0	0.0384099	0	0.134732	0	0.17944	0.00403913	0.0119422	0.0812163	0	0	0.087458	0.00488975	0.0134598	0.0412673	0.295119	0	0.0123877	0.0956391	0	0	0
TARGET.40.PATKSS	0.00704794	0	0	0	0	0.0383276	0	0.000427028	0.0600766	0.00258835	0.00872457	0	0	0.716872	0.0291942	0.0973033	0	0	0.039438	0	0	0
TARGET.40.PATMIF	0.00627004	0.0106316	0	0.0149049	0	0.0605991	0.0680683	0	0.00239833	0	0	0.0312176	0.0169244	0.317006	0.0202227	0.420177	0	0	0.0245309	0	0	0.00704951
TARGET.40.PATMPU	0.0345843	0	0	0	0	0.0594697	0	0	0	0	0.0136396	0	0.00358324	0.320637	0.0385538	0.402073	0.106388	0	0.021071	0	0	0
TARGET.40.PATMXR	0	0.00443073	0	0	0.0159642	0.0765029	0	0	0	0.00652769	0	0.0126032	0	0.297238	0.00827599	0.496203	0.00849515	0	0.0737586	0	0	0
TARGET.40.PATPBS	0	0.00423275	0.00275062	0	0	0.114294	0.0634321	0	0	0.0342379	0	0.0134943	0	0.572816	0.0137968	0.127394	0	0	0.0535518	0	0	0
TARGET.40.PATUXZ	0	0.00124598	0	0	0.0365857	0.114615	0.0212991	0	0	0	0.0310925	0	0	0.508299	0.0362792	0.180289	0.019697	0	0.0505974	0	0	0
TARGET.40.PAUBIT	0	0.000648509	0	0.0400886	0	0.242126	0.0106571	0.0512021	0.0347285	0	0.00780559	0.018212	0.016984	0.00973588	0.0509857	0.436376	0.0148995	0	0.0655505	0	0	0
TARGET.40.PAUTWB	0.00178826	0.00204883	0	0.0214726	0	0.0865222	0	0	0.0012868	0	0	0.0168072	0	0.366781	0.0301801	0.405752	0.0150847	0	0.0485621	0	0	0.0037138
TARGET.40.PAUTYB	0	0	0	0.0493417	0	0.00566449	0.0166563	0.0389257	0.121829	0.00517688	0	0.0179961	0	0.3747	0.123062	0.180829	0.0244364	0	0.0413822	0	0	0
TARGET.40.PAUUML	0.013625	0	0.002192	0	0	0.0708804	0	0.0473798	0.00681466	0	0.0529699	0	0	0.637504	0	0.156379	0	0	0.0122558	0	0	0
TARGET.40.PAUVUL	0.0345814	0	0.0027606	0.00345529	0	0.287217	0	0	0	0	0.00363686	0.00795131	0	0.359453	0.018849	0.231677	0.00256046	0.0337024	0	0.014156	0	0
TARGET.40.PAUXPZ	0.0238854	0	0	0	0	0.155414	0	0	0.0188548	0.00539481	0	0.100064	0	0.54047	0.0022492	0.0812243	0	0	0.0692452	0	0	0.00319858
TARGET.40.PAUYTT	0.00295827	0	0.00744398	0	0.100495	0.181149	0	0	0	0	0.0588646	0	0	0.635612	0.00252791	0	0	0	0.0109493	0	0	0
TARGET.40.PAVALD	0	0	0.0047281	0.0046549	0	0.212405	0	0	0.0524867	0	0	0.0669928	0.0156259	0.516381	0	0.0453611	0	0	0.0813647	0	0	0
TARGET.40.PAVCLP	0	0.00300713	0	0	0	0.124453	0	0.0216336	0.00744015	0	0.00849881	0.00445337	0	0.503518	0.0006998	0.284697	0	0.02534	0.0162597	0	0	0
TARGET.40.PAVDTY	0	0.00996579	0	0.00660117	0	0.134136	0	0	0	0	0	0.0143089	0	0.381675	0.0154686	0.430452	0	0	0.00739262	0	0	0
TARGET.40.PAVECB	0.00877051	0	0.0046286	0.0152976	0	0.0630008	0	0.0117983	0.0107403	0	0.000642273	0	0	0.596543	0	0.225977	0	5.30495944432306e-05	0.0625482	0	0	0

## Sheet: Sheet7
Table S7: Tumor Immune Microenvironment Scores Calculated Using the ESTIMATE Method
	StromalScore	ImmuneScore	ESTIMATEScore	TumorPurity
TARGET.40.0A4HLD	61.7488	58.8136	120.562	0.812316
TARGET.40.0A4HMC	502.927	1291.48	1794.41	0.64606
TARGET.40.0A4HX8	303.64	70.205	373.845	0.790076
TARGET.40.0A4HXS	527.589	596.169	1123.76	0.717951
TARGET.40.0A4HY5	584.298	279.905	864.203	0.743945
TARGET.40.0A4I0Q	1043.94	542.785	1586.72	0.669025
TARGET.40.0A4I0W	1345.43	649.232	1994.66	0.623348
TARGET.40.0A4I3S	990.129	26.4472	1016.58	0.728814
TARGET.40.0A4I42	36.4266	296.475	332.902	0.793746
TARGET.40.0A4I48	1099.87	1163.26	2263.13	0.592056
TARGET.40.0A4I4M	1373.64	1440.07	2813.71	0.525063
TARGET.40.0A4I4O	473.432	411.161	884.593	0.741941
TARGET.40.0A4I5B	774.274	1256.78	2031.06	0.619161
TARGET.40.0A4I65	901.727	334.055	1235.78	0.706408
TARGET.40.0A4I6O	865.657	74.4644	940.122	0.736452
TARGET.40.0A4I8U	829.309	608.451	1437.76	0.685116
TARGET.40.0A4I9K	570.551	585.101	1155.65	0.714684
TARGET.40.PAKFVX	-546.04	512.912	-33.1277	0.825265
TARGET.40.PAKXLD	192.783	-752.62	-559.836	0.86642
TARGET.40.PAKZZK	970.774	793.23	1764	0.64946
TARGET.40.PALECC	462.698	903.342	1366.04	0.692746
TARGET.40.PALFYN	1682.34	1756.64	3438.98	0.44485
TARGET.40.PALHRL	-121.141	652.475	531.334	0.775695
TARGET.40.PALKDP	5.46246	-488.136	-482.674	0.860709
TARGET.40.PALKGN	1059.83	1223.54	2283.38	0.589658
TARGET.40.PALWWX	812.044	728.501	1540.55	0.674048
TARGET.40.PALZGU	560.189	777.707	1337.9	0.69572
TARGET.40.PAMEKS	884.526	-94.5006	790.025	0.751177
TARGET.40.PAMHLF	1019.46	235.959	1255.42	0.704365
TARGET.40.PAMHYN	876.504	866.183	1742.69	0.651836
TARGET.40.PAMJXS	364.71	366.964	731.675	0.756803
TARGET.40.PAMLKS	-509.956	-443.433	-953.39	0.893803
TARGET.40.PAMRHD	578.161	780.353	1358.51	0.693543
TARGET.40.PAMTCM	-55.0501	-657.346	-712.396	0.877383
TARGET.40.PAMYYJ	392.26	379.796	772.056	0.752915
TARGET.40.PANGPE	798.937	505.947	1304.88	0.699192
TARGET.40.PANGRW	904.654	776.764	1681.42	0.65863
TARGET.40.PANMIG	1072.69	293.969	1366.66	0.692681
TARGET.40.PANPUM	426.458	-336.207	90.252	0.814903
TARGET.40.PANSEN	1064.66	114.553	1179.21	0.712261
TARGET.40.PANVJJ	1419.75	586.927	2006.68	0.621966
TARGET.40.PANXSC	842.885	1477.44	2320.33	0.585269
TARGET.40.PANZHX	1188.66	1411.54	2600.2	0.551473
TARGET.40.PANZZJ	1312.03	1124.28	2436.31	0.571381
TARGET.40.PAPIJR	853.379	1429.52	2282.89	0.589716
TARGET.40.PAPKWD	-583.885	-266.529	-850.414	0.886923
TARGET.40.PAPNVD	-353.502	-496.959	-850.461	0.886926
TARGET.40.PAPWWC	307.324	500.511	807.835	0.749448
TARGET.40.PAPXGT	789.517	1326.42	2115.94	0.609329
TARGET.40.PARBGW	406.031	905.332	1311.36	0.698512
TARGET.40.PARDAX	-92.024	24.987	-67.037	0.828066
TARGET.40.PARFTG	751.904	733.466	1485.37	0.680008
TARGET.40.PARGTM	-208.122	294.433	86.3109	0.815238
TARGET.40.PARJXU	899.008	37.9861	936.994	0.736762
TARGET.40.PARKAF	301.005	327.676	628.681	0.766598
TARGET.40.PASEBY	799.288	1058.56	1857.85	0.638924
TARGET.40.PASEFS	-182.646	-1371.08	-1553.73	0.929803
TARGET.40.PASFCV	1742.65	1592.36	3335.01	0.458465
TARGET.40.PASKZZ	1398.87	500.741	1899.61	0.634196
TARGET.40.PASNZV	593.239	1087.64	1680.88	0.65869
TARGET.40.PASRNE	750.972	967.086	1718.06	0.654573
TARGET.40.PASSLM	34.2131	-161.947	-127.734	0.833028
TARGET.40.PASUUH	266.115	1885.51	2151.63	0.605166
TARGET.40.PASYUK	2027.81	2559.87	4587.69	0.288242
TARGET.40.PATAWV	680.736	225.751	906.487	0.739783
TARGET.40.PATEEM	817.519	296.102	1113.62	0.718986
TARGET.40.PATJVI	284.437	985.204	1269.64	0.702882
TARGET.40.PATKSS	-130.182	-975.633	-1105.81	0.903613
TARGET.40.PATMIF	1132.16	1626.47	2758.63	0.531927
TARGET.40.PATMPU	22.6034	289.284	311.887	0.795618
TARGET.40.PATMXR	-80.2899	267.062	186.773	0.806609
TARGET.40.PATPBS	566.568	788.156	1354.72	0.693943
TARGET.40.PATUXZ	-15.1934	-140.119	-155.313	0.835261
TARGET.40.PAUBIT	1275.03	490.492	1765.53	0.64929
TARGET.40.PAUTWB	886.539	1274.36	2160.9	0.604082
TARGET.40.PAUTYB	315.004	1266.76	1581.76	0.669566
TARGET.40.PAUUML	-95.9323	-943.879	-1039.81	0.89942
TARGET.40.PAUVUL	82.5607	369.218	451.779	0.783012
TARGET.40.PAUXPZ	333.456	50.248	383.704	0.789188
TARGET.40.PAUYTT	492.225	-230.068	262.158	0.800019
TARGET.40.PAVALD	-195.681	-1024.94	-1220.62	0.910702
TARGET.40.PAVCLP	1091.88	987.709	2079.59	0.613551
TARGET.40.PAVDTY	570.243	925.619	1495.86	0.678878
TARGET.40.PAVECB	1338.62	186.794	1525.41	0.675687

## Sheet: Sheet8
Table S8: GDSC-Based Drug-Response Prediction Results by oncoPredict
GDSC1		GDSC2
Drug	Pvalue	Drug	Pvalue
Erlotinib_1	0.670052	Camptothecin_1003	0.527921
Rapamycin_3	0.505601	Vinblastine_1004	0.895799
Sunitinib_5	0.776407	Cisplatin_1005	0.809727
PHA-665752_6	0.48516	Cytarabine_1006	0.497138
MG-132_9	0.0550471	Docetaxel_1007	0.545648
Paclitaxel_11	0.57306	Gefitinib_1010	0.0859454
Cyclopamine_17	0.701382	Navitoclax_1011	0.126675
AZ628_29	0.515132	Vorinostat_1012	0.00560593
Sorafenib_30	0.10535	Nilotinib_1013	0.463437
Tozasertib_32	0.967631	Olaparib_1017	0.78275
Imatinib_34	0.127992	Axitinib_1021	0.177805
NVP-TAE684_35	0.550385	AZD7762_1022	0.145912
Crizotinib_37	0.916567	SB216763_1025	0.304958
Saracatinib_38	0.600013	KU-55933_1030	0.768084
S-Trityl-L-cysteine_41	0.689168	Afatinib_1032	0.314448
Z-LLNle-CHO_45	0.0104171	Staurosporine_1034	0.126416
Dasatinib_51	0.123183	PLX-4720_1036	0.164273
GNF-2_52	0.37812	NU7441_1038	0.518501
CGP-60474_53	0.874879	Doramapimod_1042	0.162062
CGP-082996_54	0.737767	Wee1 Inhibitor_1046	0.976332
A-770041_55	0.0441472	Nutlin-3a (-)_1047	0.955872
WH-4-023_56	0.0499288	Mirin_1048	0.251209
WZ-1-84_59	0.0030294	PD173074_1049	0.683263
BI-2536_60	0.623264	ZM447439_1050	0.329942
BMS-536924_62	0.1899	Alisertib_1051	0.591754
BMS-509744_63	0.990997	RO-3306_1052	0.00114636
CMK_64	0.337384	MK-2206_1053	0.0989737
Pyrimethamine_71	0.267916	Palbociclib_1054	0.805633
JW-7-52-1_83	0.109835	Dactolisib_1057	0.341234
A-443654_86	0.3485	Pictilisib_1058	0.107005
GW843682X_87	0.376424	AZD8055_1059	0.136572
Entinostat_88	0.122541	PD0325901_1060	0.157227
Parthenolide_89	0.947688	Obatoclax Mesylate_1068	0.823469
GSK319347A_91	0.51644	5-Fluorouracil_1073	0.416149
TGX221_94	0.46618	Dasatinib_1079	0.010269
Bortezomib_104	0.244849	Paclitaxel_1080	0.363897
XMD8-85_106	0.184454	Crizotinib_1083	0.642704
Seliciclib_110	0.734564	Rapamycin_1084	0.725088
Salubrinal_111	0.0754147	Sorafenib_1085	0.520973
Lapatinib_119	0.164766	BI-2536_1086	7.78574e-07
GSK269962A_127	0.687933	Irinotecan_1088	0.960537
Doxorubicin_133	0.920011	Oxaliplatin_1089	0.738968
Etoposide_134	0.297206	BMS-536924_1091	0.758174
Gemcitabine_135	0.542449	GSK1904529A_1093	0.807107
Mitomycin-C_136	0.458581	Tozasertib_1096	0.0383129
Vinorelbine_140	0.777636	PF-4708671_1129	0.0634095
NSC-87877_147	0.232749	PRIMA-1MET_1131	0.0710335
Bicalutamide_150	0.412153	Erlotinib_1168	0.523602
QS11_151	0.991233	Niraparib_1177	0.724709
CP466722_152	0.0379368	MK-1775_1179	0.397434
Midostaurin_153	0.0727709	Dinaciclib_1180	0.364546
CHIR-99021_154	0.0661376	Gemcitabine_1190	0.758979
Ponatinib_155	0.00665845	Bortezomib_1191	0.176302
AZD6482_156	0.0621971	GSK269962A_1192	0.607246
JNK-9L_157	0.973446	SB505124_1194	0.650193
PF-562271_158	0.606072	Tamoxifen_1199	0.0671598
HG6-64-1_159	0.000690557	Fulvestrant_1200	0.82983
JQ1_163	0.483135	EPZ004777_1237	0.937018
JQ12_164	0.368065	YK-4-279_1239	0.262062
DMOG_165	0.00274075	Daporinad_1248	0.149458
FTI-277_166	0.153222	BMS-345541_1249	0.548811
OSU-03012_167	0.274838	AZ960_1250	0.000110367
Shikonin_170	0.0505699	Talazoparib_1259	0.779071
AKT inhibitor VIII_171	0.606585	XAV939_1268	4.62373e-06
Embelin_172	0.894097	Trametinib_1372	0.0694799
FH535_173	0.0725795	Dabrafenib_1373	0.200668
PAC-1_175	0.231652	Temozolomide_1375	0.127414
IPA-3_176	0.285095	AZD5438_1401	0.472604
GSK650394_177	0.874096	IAP_5620_1428	0.139345
BAY-61-3606_178	0.944572	AZD2014_1441	0.344929
5-Fluorouracil_179	0.863695	AZD1208_1449	0.370981
Thapsigargin_180	0.320925	AZD1332_1463	0.275062
Obatoclax Mesylate_182	0.494515	Ruxolitinib_1507	0.00942519
BMS-754807_184	0.132647	Linsitinib_1510	0.0756802
Linsitinib_185	0.0623463	Epirubicin_1511	0.932661
Bexarotene_186	0.186844	Cyclophosphamide_1512	0.42313
Bleomycin_190	0.348873	Pevonedistat_1529	0.47424
LFM-A13_192	0.0234978	Sapitinib_1549	0.481872
GW-2580_193	0.86841	Uprosertib_1553	0.92871
Luminespib_194	0.1115	LCL161_1557	0.266485
Phenformin_196	0.281487	Lapatinib_1558	0.0145525
Bryostatin 1_197	0.127945	Luminespib_1559	0.391678
Pazopanib_199	0.0524746	Alpelisib_1560	0.667722
Dacinostat_200	0.272707	Taselisib_1561	0.817274
Epothilone B_201	0.898935	EPZ5676_1563	0.963542
GSK1904529A_202	0.561957	SCH772984_1564	0.172171
BMS-345541_203	0.683225	IWP-2_1576	0.42205
Tipifarnib_204	0.734469	Leflunomide_1578	0.229166
Avagacestat_205	0.77009	Entinostat_1593	0.204587
Ruxolitinib_206	0.0408394	OSI-027_1594	0.623231
AS601245_207	0.145419	LGK974_1598	0.984756
Ispinesib Mesylate_208	0.251313	VE-822_1613	0.525906
TL-2-105_211	0.444144	WZ4003_1614	0.416742
AT-7519_219	0.724252	CZC24832_1615	0.169278
TAK-715_221	0.29975	AZD5582_1617	0.167177
BX-912_222	0.514258	GSK2606414_1618	0.0176912
ZSTK474_223	0.448721	PFI3_1620	0.930147
AS605240_224	0.0309	PCI-34051_1621	0.769614
Genentech Cpd 10_225	0.498876	Wnt-C59_1622	0.876221
GSK1070916_226	0.905326	I-BET-762_1624	0.848505
AKT inhibitor VIII_228	0.518288	RVX-208_1625	0.015137
Enzastaurin_229	0.00433653	OTX015_1626	0.740999
GSK429286A_230	0.520675	GSK343_1627	0.226267
FMK_231	0.000372968	ML323_1629	0.848105
QL-XII-47_235	0.249097	Entospletinib_1630	0.000552098
IC-87114_236	0.0919568	PRT062607_1631	0.874832
Idelalisib_238	0.121203	Ribociclib_1632	0.0161974
UNC0638_245	0.60865	AGI-6780_1634	0.727423
Cabozantinib_249	0.239154	Picolinici-acid_1635	0.0774363
WZ3105_252	0.210272	AZD5153_1706	0.54262
XMD14-99_253	0.877413	CDK9_5576_1708	0.974523
Quizartinib_254	0.809087	CDK9_5038_1709	0.528628
CP724714_255	0.319156	Eg5_9814_1712	0.328432
JW-7-24-1_256	0.202029	ERK_2440_1713	0.0749674
NPK76-II-72-1_257	0.779772	ERK_6604_1714	0.0476293
STF-62247_258	0.890717	IRAK4_4710_1716	0.814592
NG-25_260	0.487866	JAK1_8709_1718	0.300907
TL-1-85_261	0.116509	AZD5991_1720	0.0723017
VX-11e_262	0.0706379	PAK_5339_1730	0.880368
FR-180204_263	0.481034	TAF1_5496_1732	0.0397053
ACY-1215_264	0.430815	ULK1_4989_1733	0.757556
Tubastatin A_265	0.616315	VSP34_8731_1734	0.37487
Zibotentan_266	0.715327	Selumetinib_1736	0.153044
Sepantronium bromide_268	0.2478	IGF1R_3801_1738	0.716163
NSC-207895_269	0.248127	JAK_8517_1739	0.297014
VNLG/124_271	0.0278002	AZD4547_1786	0.602897
AR-42_272	0.741888	Ibrutinib_1799	0.55678
CUDC-101_273	0.307607	Zoledronate_1802	0.613574
Belinostat_274	0.545984	Acetalax_1804	0.41473
I-BET-762_275	0.63296	Oxaliplatin_1806	0.481118
CAY10603_276	0.392862	Carmustine_1807	0.55134
Linifanib_277	0.456718	Topotecan_1808	0.0848225
BIX02189_279	0.0759374	Teniposide_1809	0.118101
Alectinib_281	0.229253	Mitoxantrone_1810	0.0216811
Pelitinib_282	0.034017	Dactinomycin_1811	0.425379
Omipalisib_283	0.551172	Fludarabine_1813	0.0404687
JNJ38877605_284	0.238587	Nelarabine_1814	0.756251
SU11274_285	0.0811473	Fulvestrant_1816	0.632022
KIN001-236_286	0.476281	Vincristine_1818	0.121466
KIN001-244_287	0.827214	Docetaxel_1819	0.395752
WHI-P97_288	0.135944	Podophyllotoxin bromide_1825	0.0272078
KIN001-042_289	0.589448	Dihydrorotenone_1827	0.530825
KIN001-260_290	0.466382	Gallibiscoquinazole_1830	0.778013
KIN001-266_291	0.505217	Elephantin_1835	0.574367
Masitinib_292	0.519818	Sinularin_1838	0.720855
Amuvatinib_293	0.0143346	Sabutoclax_1849	0.0120214
MPS-1-IN-1_294	0.850904	LY2109761_1852	0.818193
NVP-BHG712_295	0.847755	OF-1_1853	0.661378
OSI-930_298	0.439804	MN-64_1854	0.542293
OSI-027_299	0.452746	KRAS (G12C) Inhibitor-12_1855	0.44356
CX-5461_300	0.300901	MG-132_1862	0.909782
PHA-793887_301	0.026737	BDP-00009066_1866	0.817962
PI-103_302	0.0631924	Buparlisib_1873	0.834253
PIK-93_303	0.501985	Ulixertinib_1908	0.67772
SB52334_304	0.00127811	Venetoclax_1909	0.599847
TPCA-1_305	0.216369	ABT737_1910	0.142348
Fedratinib_306	0.309447	Dactinomycin_1911	0.297115
Foretinib_308	0.928261	Afuresertib_1912	0.0186368
Y-39983_309	0.764601	AGI-5198_1913	0.888282
YM201636_310	0.96853	AZD3759_1915	0.871724
Tivozanib_312	0.53842	AZD5363_1916	0.37149
WYE-125132_317	0.126902	AZD6738_1917	0.771803
GSK690693_326	0.727154	AZD8186_1918	0.767992
SNX-2112_328	0.0600517	Osimertinib_1919	0.790335
QL-XI-92_329	0.798387	Cediranib_1922	0.947951
XMD13-2_330	0.888377	Ipatasertib_1924	0.0576543
QL-X-138_331	0.67347	GDC0810_1925	0.969872
XMD15-27_332	0.305981	GNE-317_1926	0.36096
T0901317_333	0.397996	GSK2578215A_1927	0.613108
Selisistat_341	0.174715	I-BRD9_1928	0.217811
Tenovin-6_342	0.356419	Telomerase Inhibitor IX_1930	0.100979
THZ-2-49_344	0.181837	MIRA-1_1931	0.854547
KIN001-270_345	0.502009	NVP-ADW742_1932	0.000287
THZ-2-102-1_346	0.616206	P22077_1933	0.160707
AT7867_356	0.101363	Savolitinib_1936	0.126314
CI-1033_362	0.112402	UMI-77_1939	0.0540371
PF-00299804_363	0.0408797	WIKI4_1940	0.73662
TWS119_366	0.435037	Sepantronium bromide_1941	0.319157
Torin 2_371	0.0348835	MIM1_1996	0.408633
Pilaralisib_372	0.736241	WEHI-539_1997	0.316008
GSK1059615_374	0.343164	BPD-00008900_1998	0.28066
Voxtalisib_375	0.257109	Foretinib_2040	0.659031
Brivanib, BMS-540215_376	0.441513	BIBR-1532_2043	0.385999
BIBF-1120_380	0.0508709	Pyridostatin_2044	0.296118
AST-1306_381	0.382582	AMG-319_2045	0.0456951
Apitolisib_382	0.0119815	MK-8776_2046	0.0387899
LIMK1 inhibitor BMS4_406	0.70342	Ulixertinib_2047	0.782526
kb NB 142-70_407	0.0490067	Vinorelbine_2048	0.722836
Sphingosine Kinase 1 Inhibitor II_408	0.193515	VX-11e_2096	0.407577
eEF2K Inhibitor, A-484954_409	0.213289	Uprosertib_2106	0.000854064
MetAP2 Inhibitor, A832234_410	0.340146	LJI308_2107	0.280622
Venotoclax_412	0.260343	AZ6102_2109	0.181831
CPI-613_415	0.385021	GSK591_2110	0.436591
CAY10566_416	0.621626	VE821_2111	0.793935
Ara-G_427	0.066892	AZD6482_2169	0.590245
Pemetrexed_428	0.213683	AT13148_2170	0.617573
Alisertib_431	0.327598	BMS-754807_2171	0.778381
Flavopiridol_432	0.365002	JQ1_2172	0.599678
C-75_435	0.967579
CAP-232, TT-232, TLN-232_436	0.118757
Trichostatin A_437	0.333984
Panobinostat_438	0.864658
LCL161_439	0.229183
IMD-0354_442	0.486161
MIM1_446	0.839119
ETP-45835_447	0.957259
CD532_449	0.0552522
NSC319726_461	0.465195
ARRY-520_474	0.473731
SB505124_476	0.0884403
A-83-01_477	0.730021
LDN-193189_478	0.172857
FTY-720_546	0.0718533
BAM7_552	0.865278
AGI-6780_562	0.8539
Kobe2602_563	0.205861
LGK974_573	0.16041
Wnt-C59_574	0.485463
RU-SKI 43_576	0.320201
AICA Ribonucleotide_1001	0.353732
Vinblastine_1004	0.246616
Cisplatin_1005	0.13536
Cytarabine_1006	0.5526
Docetaxel_1007	0.701931
Methotrexate_1008	0.437359
Tretinoin_1009	0.290449
Gefitinib_1010	0.162377
Navitoclax_1011	0.883544
Vorinostat_1012	0.898481
Nilotinib_1013	0.260824
Refametinib_1014	0.0817276
CI-1040_1015	0.00557093
Temsirolimus_1016	0.00927231
Olaparib_1017	0.341168
Veliparib_1018	0.0104617
Bosutinib_1019	0.211187
Lenalidomide_1020	0.104356
Axitinib_1021	0.99042
AZD7762_1022	0.0397258
GW441756_1023	0.463489
Lestaurtinib_1024	0.00359332
SB216763_1025	0.289356
Tanespimycin_1026	0.976063
VX-702_1028	0.925577
Motesanib_1029	0.330319
KU-55933_1030	0.9859
Elesclomol_1031	0.718127
Afatinib_1032	0.0813146
Vismodegib_1033	0.668117
PLX-4720_1036	0.14338
BX795_1037	0.70982
NU7441_1038	0.206226
SL0101_1039	0.811823
Doramapimod_1042	0.190962
JNK Inhibitor VIII_1043	0.0115819
Wee1 Inhibitor_1046	0.844273
Nutlin-3a (-)_1047	0.123941
Mirin_1048	0.498873
PD173074_1049	0.83886
ZM447439_1050	0.72192
RO-3306_1052	0.233502
MK-2206_1053	0.391064
Palbociclib_1054	0.239969
Dactolisib_1057	0.0020544
Pictilisib_1058	0.48259
AZD8055_1059	0.603619
PD0325901_1060	0.113593
SB590885_1061	0.634012
Selumetinib_1062	0.00378987
AZD6482_1066	0.409774
CCT007093_1067	0.0883078
EHT-1864_1069	0.809133
Avagacestat_1072	0.0868994
BMS-536924_1091	0.192329
Cetuximab_1114	0.545718
PF-4708671_1129	0.557809
Serdemetan_1133	0.12895
AZD4547_1135	0.416182
Capivasertib_1136	0.0543036
HG-5-113-01_1142	0.484853
HG-5-88-01_1143	0.810057
TW 37_1149	0.542141
XMD11-85h_1158	0.451128
ZG-10_1161	0.332545
XMD8-92_1164	0.171386
QL-VIII-58_1166	0.446078
CCT-018159_1170	0.170633
Rucaparib_1175	0.539528
AZ20_1184	0.312835
KU-60019_1185	0.702881
GSK269962A_1192	0.00764318
SB505124_1194	0.0150817
Tamoxifen_1199	0.68836
QL-XII-61_1203	0.00858163
JQ1_1218	0.118828
PFI-1_1219	0.222259
IOX2_1230	0.719125
UNC0638_1236	0.138313
YK-4-279_1239	0.332497
CHIR-99021_1241	0.360701
(5Z)-7-Oxozeaenol_1242	0.335483
Piperlongumine_1243	0.553735
Daporinad_1248	0.172326
Talazoparib_1259	0.248317
rTRAIL_1261	0.418279
UNC1215_1262	0.940232
UNC0642_1263	0.6165
SGC0946_1264	0.685991
ICL1100013_1266	0.714626
XAV939_1268	0.405268
PLX-4720_1371	0.0576419
Trametinib_1372	0.528295
Dabrafenib_1373	0.00923514
Temozolomide_1375	0.128691
Afatinib_1377	0.152679
Bleomycin (50 uM)_1378	0.645857
AZD3514_1382	0.0129094
Doxorubicin_1386	0.0182947
Bleomycin (10 uM)_1392	0.537197
Gemcitabine_1393	0.74492
AZD6738_1394	0.71388
AZD5438_1401	0.354923
AZD7762_1402	0.102021
AZD6094_1403	0.734405
Dyrk1b_0191_1407	0.175242
AZD4877_1409	0.508318
EphB4_9721_1413	0.0112693
Fulvestrant_1414	0.11165
AZD8931_1416	0.705088
FEN1_3940_1419	0.340134
FGFR_0939_1421	0.95629
FGFR_3831_1422	0.98591
BPTES_1425	0.0996315
AZD7969_1426	0.0763101
AZD5582_1427	0.989166
IAP_5620_1428	0.18865
IAP_7638_1429	0.418148
IGFR_3801_1430	0.104881
AZD1480_1432	0.397985
JAK1_3715_1433	0.808129
JAK3_7406_1434	0.0173658
MCT1_6447_1436	0.963378
MCT4_1422_1437	0.5268
AZD2014_1441	0.701488
AZD8186_1444	0.833216
AZD8835_1445	0.490914
PI3Ka_4409_1446	0.209101
AZD1208_1449	0.503734
PLK_6522_1451	0.709302
RAF_9304_1453	0.840382
PARP_9495_1458	0.620457
PARP_0108_1459	0.839365
PARP_9482_1460	0.564743
TANK_1366_1461	0.285453
AZD1332_1463	0.236603
TTK_3146_1464	0.81825
SN-38_1490	0.0632885
SN-38_1494	0.357587
Olaparib_1495	0.221779
Cisplatin_1496	0.939177
AZD4547_1497	0.42964
Selumetinib_1498	0.198426
Bicalutamide_1502	0.0573039
Refametinib_1526	0.218687
Pictilisib_1527	0.43063
Pevonedistat_1529	0.371699
PFI-3_1530	0.497008
