# Supplementary material for: Machine learning–based integrative analysis identifies CXCL13-driven tertiary lymphoid structures as favorable immune and prognostic features in osteosarcoma
Source: Cell Oncol (Dordr). 2026 May 16;49(4):93. doi: 10.1007/s13402-026-01226-1 (PMC13350786; doi:10.1007/s13402-026-01226-1)
Supplement: Supplementary file 5 — Supplementary Material 5 [file 13402_2026_1226_MOESM5_ESM.zip]

Archive with 12 entries (10 files):
- Supplementary_Code_TLSPI/
- Supplementary_Code_TLSPI/00_common_functions.R
- Supplementary_Code_TLSPI/01_prepare_data.R
- Supplementary_Code_TLSPI/02_model_development_TARGET.R
- Supplementary_Code_TLSPI/03_external_validation.R
- Supplementary_Code_TLSPI/04_stability_analysis.R
- Supplementary_Code_TLSPI/05_rsf_vs_cox_comparison.R
- Supplementary_Code_TLSPI/06_plotting_and_summary_tables.R
- Supplementary_Code_TLSPI/07_export_session_info.R
- Supplementary_Code_TLSPI/final_model_info/
- Supplementary_Code_TLSPI/final_model_info/README_final_model_files.txt
- Supplementary_Code_TLSPI/README_Code_Reproducibility.txt
