# Supplementary material for: Machine learning–based integrative analysis identifies CXCL13-driven tertiary lymphoid structures as favorable immune and prognostic features in osteosarcoma
Source: Cell Oncol (Dordr). 2026 May 16;49(4):93. doi: 10.1007/s13402-026-01226-1 (PMC13350786; doi:10.1007/s13402-026-01226-1)
Supplement: Supplementary file 5 — Supplementary Material 5 [file 13402_2026_1226_MOESM5_ESM.zip › Supplementary_Code_TLSPI/00_common_functions.R]

# 00_common_functions.R
# Shared helper functions for TLSPI development and validation.

suppressPackageStartupMessages({
  library(survival)
  library(randomForestSRC)
  library(glmnet)
  library(timeROC)
  library(survcomp)
  library(dplyr)
  library(readr)
  library(tibble)
})

safe_dir_create <- function(path) {
  if (!dir.exists(path)) dir.create(path, recursive = TRUE)
}

read_expr_surv <- function(expr_file,
                           clin_file,
                           id_in = c("columns", "rows"),
                           time_unit = c("days", "months", "years"),
                           expr_log2_ready = TRUE,
                           clin_status_col = NULL,
                           clin_time_col = NULL) {
  id_in <- match.arg(id_in)
  time_unit <- match.arg(time_unit)

  expr <- read.csv(expr_file, header = TRUE, row.names = 1, check.names = FALSE)
  clin <- read.csv(clin_file, header = TRUE, row.names = 1, check.names = FALSE)

  if (!is.null(clin_status_col)) colnames(clin)[clin_status_col] <- "OS"
  if (!is.null(clin_time_col))   colnames(clin)[clin_time_col]   <- "OS.time"

  stopifnot(all(c("OS", "OS.time") %in% colnames(clin)))

  clin <- clin[!is.na(clin$OS.time) & clin$OS.time > 0, c("OS.time", "OS"), drop = FALSE]

  if (time_unit == "days") {
    clin$OS.time <- clin$OS.time / 365
  } else if (time_unit == "months") {
    clin$OS.time <- clin$OS.time / 12
  }

  if (id_in == "columns") {
    common_ids <- intersect(colnames(expr), rownames(clin))
    expr <- expr[, common_ids, drop = FALSE]
    clin <- clin[common_ids, , drop = FALSE]
    expr <- t(expr)
  } else {
    common_ids <- intersect(rownames(expr), rownames(clin))
    expr <- expr[common_ids, , drop = FALSE]
    clin <- clin[common_ids, , drop = FALSE]
  }

  expr <- as.data.frame(expr)
  expr[] <- lapply(expr, as.numeric)
  expr <- as.matrix(expr)

  stopifnot(identical(rownames(expr), rownames(clin)))
  list(expr = expr, surv = clin)
}

intersect_genes <- function(expr, genes) {
  genes <- intersect(genes, colnames(expr))
  expr[, genes, drop = FALSE]
}

fit_zscore <- function(train_expr) {
  center <- apply(train_expr, 2, mean, na.rm = TRUE)
  scale_ <- apply(train_expr, 2, sd, na.rm = TRUE)
  scale_[is.na(scale_) | scale_ == 0] <- 1
  list(center = center, scale = scale_)
}

apply_zscore <- function(expr, scaler) {
  common_genes <- intersect(colnames(expr), names(scaler$center))
  expr <- expr[, common_genes, drop = FALSE]
  z <- sweep(expr, 2, scaler$center[common_genes], "-")
  z <- sweep(z, 2, scaler$scale[common_genes], "/")
  as.data.frame(z)
}

calc_cindex <- function(score, surv_df) {
  survcomp::concordance.index(
    x = score,
    surv.time = surv_df$OS.time,
    surv.event = surv_df$OS,
    method = "noether"
  )$c.index
}

calc_time_roc <- function(score, surv_df, times_vec) {
  timeROC::timeROC(
    T = surv_df$OS.time,
    delta = surv_df$OS,
    marker = score,
    cause = 1,
    weighting = "marginal",
    times = times_vec,
    iid = TRUE
  )
}

find_unicox_candidates <- function(expr, surv_df, p_cutoff = 0.05) {
  gene_names <- colnames(expr)
  res <- lapply(gene_names, function(g) {
    dat <- data.frame(OS.time = surv_df$OS.time, OS = surv_df$OS, gene = expr[, g])
    fit <- try(coxph(Surv(OS.time, OS) ~ gene, data = dat), silent = TRUE)
    if (inherits(fit, "try-error")) return(NULL)
    s <- summary(fit)
    data.frame(
      Gene = g,
      HR = s$coefficients[1, "exp(coef)"],
      P.value = s$coefficients[1, "Pr(>|z|)"],
      stringsAsFactors = FALSE
    )
  })
  res <- do.call(rbind, res)
  if (is.null(res) || nrow(res) == 0) return(res)
  res <- res[order(res$P.value), , drop = FALSE]
  res$Selected <- res$P.value < p_cutoff
  res
}

fit_lasso_genes <- function(expr, surv_df, nfolds = 10, seed = 123) {
  set.seed(seed)
  x <- as.matrix(expr)
  y <- Surv(surv_df$OS.time, surv_df$OS)
  cvfit <- cv.glmnet(x, y, family = "cox", alpha = 1, nfolds = nfolds)
  coef_mat <- coef(cvfit, s = "lambda.min")
  keep <- rownames(coef_mat)[as.numeric(coef_mat) != 0]
  list(selected_genes = keep, cvfit = cvfit)
}

fit_final_rsf <- function(expr, surv_df, ntree = 1000, nodesize = 5, seed = 123) {
  set.seed(seed)
  dat <- data.frame(surv_df, expr)
  rfsrc(
    Surv(OS.time, OS) ~ .,
    data = dat,
    ntree = ntree,
    nodesize = nodesize,
    splitrule = "logrank",
    importance = TRUE,
    proximity = TRUE,
    forest = TRUE
  )
}

predict_rsf_score <- function(rsf_fit, expr) {
  predict(rsf_fit, newdata = data.frame(expr))$predicted
}

fit_final_cox <- function(expr, surv_df) {
  dat <- data.frame(surv_df, expr)
  coxph(Surv(OS.time, OS) ~ ., data = dat)
}

predict_cox_score <- function(cox_fit, expr) {
  predict(cox_fit, newdata = data.frame(expr), type = "lp")
}

make_risk_group <- function(score, cutoff) {
  ifelse(score >= cutoff, "high", "low")
}

save_locked_model_files <- function(output_dir, genes, scaler, rsf_fit) {
  safe_dir_create(output_dir)
  write.csv(data.frame(Gene = genes), file.path(output_dir, "final_TLSPI_genes.csv"), row.names = FALSE)
  saveRDS(scaler, file.path(output_dir, "final_TLSPI_scaler.rds"))
  saveRDS(rsf_fit, file.path(output_dir, "final_TLSPI_rsf_model.rds"))
}
