# Supplementary material for: Machine learning–based integrative analysis identifies CXCL13-driven tertiary lymphoid structures as favorable immune and prognostic features in osteosarcoma
Source: Cell Oncol (Dordr). 2026 May 16;49(4):93. doi: 10.1007/s13402-026-01226-1 (PMC13350786; doi:10.1007/s13402-026-01226-1)
Supplement: Supplementary file 5 — Supplementary Material 5 [file 13402_2026_1226_MOESM5_ESM.zip › Supplementary_Code_TLSPI/01_prepare_data.R]

# 01_prepare_data.R
# Prepare TARGET, GEO, and PKUPH data for TLSPI development and validation.

rm(list = ls())
source("00_common_functions.R")

suppressPackageStartupMessages({
  library(readr)
  library(dplyr)
})

CONFIG <- list(
  work_dir = getwd(),
  data_dir = file.path(getwd(), "Data"),
  processed_dir = file.path(getwd(), "processed"),
  results_dir = file.path(getwd(), "results"),
  figures_dir = file.path(getwd(), "figures"),
  model_dir = file.path(getwd(), "final_model_info"),
  file_map = list(
    tls72 = "TLS_72.csv",
    target_expr = "TARGET_log2TPM_59427_84_process.csv",
    target_surv = "TARGET_clinical_59427_84_process_os.csv",
    geo_expr = "GSE39055_GSE21257_GSE16091_express_process.csv",
    geo_surv = "GSE39055_GSE21257_GSE16091_clinical_process_os.csv",
    pkuph_expr = "PKUPH_exp_log2tpm.csv",
    pkuph_surv = "PKUPH_20240722_surv_process.csv"
  ),
  seed = 123
)

safe_dir_create(CONFIG$processed_dir)
safe_dir_create(CONFIG$results_dir)
safe_dir_create(CONFIG$figures_dir)
safe_dir_create(CONFIG$model_dir)

set.seed(CONFIG$seed)

tls72 <- read.csv(file.path(CONFIG$data_dir, CONFIG$file_map$tls72), header = TRUE, check.names = FALSE)[[1]]
tls72 <- unique(as.character(tls72))

target <- read_expr_surv(
  expr_file = file.path(CONFIG$data_dir, CONFIG$file_map$target_expr),
  clin_file = file.path(CONFIG$data_dir, CONFIG$file_map$target_surv),
  id_in = "columns",
  time_unit = "days",
  clin_status_col = 1,
  clin_time_col = 2
)

geo <- read_expr_surv(
  expr_file = file.path(CONFIG$data_dir, CONFIG$file_map$geo_expr),
  clin_file = file.path(CONFIG$data_dir, CONFIG$file_map$geo_surv),
  id_in = "columns",
  time_unit = "months",
  clin_status_col = 1,
  clin_time_col = 2
)

pkuph <- read_expr_surv(
  expr_file = file.path(CONFIG$data_dir, CONFIG$file_map$pkuph_expr),
  clin_file = file.path(CONFIG$data_dir, CONFIG$file_map$pkuph_surv),
  id_in = "columns",
  time_unit = "months",
  clin_status_col = 1,
  clin_time_col = 2
)

# Restrict the training-stage TLS candidate space to genes available in TARGET only.
# External cohorts are harmonized separately and are not used to define the TARGET candidate panel.
tls72_target_available <- intersect(tls72, colnames(target$expr))

target_tls <- intersect_genes(target$expr, tls72_target_available)
geo_tls <- intersect_genes(geo$expr, tls72)
pkuph_tls <- intersect_genes(pkuph$expr, tls72)

# Fit TARGET-derived scaler on the TARGET-available TLS panel.
target_scaler_72 <- fit_zscore(target_tls)

saveRDS(
  list(
    tls72 = tls72,
    tls72_target_available = tls72_target_available,
    target = target,
    geo = geo,
    pkuph = pkuph,
    target_tls = target_tls,
    geo_tls = geo_tls,
    pkuph_tls = pkuph_tls,
    target_scaler_72 = target_scaler_72,
    CONFIG = CONFIG
  ),
  file.path(CONFIG$processed_dir, "processed_objects.rds")
)

message("Data preparation complete.")
message("Processed objects saved to: ", file.path(CONFIG$processed_dir, "processed_objects.rds"))
