# Supplementary material for: Machine learning–based integrative analysis identifies CXCL13-driven tertiary lymphoid structures as favorable immune and prognostic features in osteosarcoma
Source: Cell Oncol (Dordr). 2026 May 16;49(4):93. doi: 10.1007/s13402-026-01226-1 (PMC13350786; doi:10.1007/s13402-026-01226-1)
Supplement: Supplementary file 5 — Supplementary Material 5 [file 13402_2026_1226_MOESM5_ESM.zip › Supplementary_Code_TLSPI/02_model_development_TARGET.R]

# 02_model_development_TARGET.R
# Restrict all feature selection, model comparison, and parameter tuning to TARGET only.

rm(list = ls())
source("00_common_functions.R")

suppressPackageStartupMessages({
  library(readr)
  library(dplyr)
})

obj <- readRDS(file.path("processed", "processed_objects.rds"))
CONFIG <- obj$CONFIG
set.seed(CONFIG$seed)

target_expr <- obj$target_tls
target_surv <- obj$target$surv
tls72 <- obj$tls72_target_available

# Step 1: univariate Cox in TARGET only
unicox_res <- find_unicox_candidates(target_expr, target_surv, p_cutoff = 0.05)
if (is.null(unicox_res) || nrow(unicox_res) == 0) {
  stop("No significant genes were identified by univariate Cox regression in TARGET.")
}
write.csv(unicox_res, file.path(CONFIG$results_dir, "TARGET_unicox_results.csv"), row.names = FALSE)

candidate_genes <- unicox_res$Gene[unicox_res$Selected]
if (length(candidate_genes) < 2) {
  stop("Fewer than two candidate genes were retained after univariate Cox screening in TARGET.")
}
write.csv(data.frame(Gene = candidate_genes), file.path(CONFIG$results_dir, "TARGET_unicox_candidates.csv"), row.names = FALSE)

# Step 2: required 101-model comparison via MIME1, restricted to TARGET only
if (!requireNamespace("MIME1", quietly = TRUE)) {
  stop("Package 'MIME1' is required for the TARGET-only 101-model comparison step but is not installed.")
}
suppressPackageStartupMessages(library(MIME1))

if (!exists("ML.Dev.Prog.Sig")) {
  stop("Function 'ML.Dev.Prog.Sig' was not found after loading MIME1.")
}

target_ml_df <- data.frame(
  ID = rownames(target_surv),
  target_surv,
  target_expr[, candidate_genes, drop = FALSE],
  check.names = FALSE
)

res_ml <- ML.Dev.Prog.Sig(
  train_data = target_ml_df,
  list_train_vali_Data = list(TARGET = target_ml_df),
  unicox.filter.for.candi = FALSE,
  unicox_p_cutoff = 0.05,
  candidate_genes = candidate_genes,
  mode = "all",
  nodesize = 5,
  seed = CONFIG$seed
)

saveRDS(
  res_ml,
  file.path(CONFIG$results_dir, "TARGET_only_101_model_comparison.rds")
)

# Step 3: Locked final feature set identified in the revised TARGET-only workflow.
final_genes <- c("CXCL13", "IL2RA", "STAT5A")
write.csv(data.frame(Gene = final_genes), file.path(CONFIG$results_dir, "final_TLSPI_genes.csv"), row.names = FALSE)

# Step 4: fit final RSF using TARGET only, with TARGET-derived scaling.
# TLSPI is retained as a continuous risk score; cohort-specific medians are used later for visualization/grouping.
target_expr_final <- target_expr[, final_genes, drop = FALSE]
final_scaler <- fit_zscore(target_expr_final)
target_expr_final_z <- apply_zscore(target_expr_final, final_scaler)

rsf_fit <- fit_final_rsf(
  expr = target_expr_final_z,
  surv_df = target_surv,
  ntree = 1000,
  nodesize = 5,
  seed = CONFIG$seed
)

target_score <- predict_rsf_score(rsf_fit, target_expr_final_z)
target_cutoff <- median(target_score, na.rm = TRUE)

target_out <- data.frame(
  Sample = rownames(target_surv),
  OS.time = target_surv$OS.time,
  OS = target_surv$OS,
  RiskScore = target_score,
  Cutoff = target_cutoff,
  RiskGroup = make_risk_group(target_score, target_cutoff),
  stringsAsFactors = FALSE
)

write.csv(target_out, file.path(CONFIG$results_dir, "TARGET_TLSPI_scores.csv"), row.names = FALSE)

save_locked_model_files(
  output_dir = CONFIG$model_dir,
  genes = final_genes,
  scaler = final_scaler,
  rsf_fit = rsf_fit
)

message("TARGET-only model development complete.")
message("101-model comparison results and locked final model files saved.")
