# Supplementary material for: Machine learning–based integrative analysis identifies CXCL13-driven tertiary lymphoid structures as favorable immune and prognostic features in osteosarcoma
Source: Cell Oncol (Dordr). 2026 May 16;49(4):93. doi: 10.1007/s13402-026-01226-1 (PMC13350786; doi:10.1007/s13402-026-01226-1)
Supplement: Supplementary file 5 — Supplementary Material 5 [file 13402_2026_1226_MOESM5_ESM.zip › Supplementary_Code_TLSPI/03_external_validation.R]

# 03_external_validation.R
# Apply the locked final RSF model to GEO and PKUPH without further tuning.
# TLSPI is generated as a continuous risk score; cohort-specific medians are used for downstream grouping.

rm(list = ls())
source("00_common_functions.R")

suppressPackageStartupMessages({
  library(readr)
  library(dplyr)
})

obj <- readRDS(file.path("processed", "processed_objects.rds"))
CONFIG <- obj$CONFIG

final_genes <- read.csv(file.path(CONFIG$model_dir, "final_TLSPI_genes.csv"), stringsAsFactors = FALSE)$Gene
final_scaler <- readRDS(file.path(CONFIG$model_dir, "final_TLSPI_scaler.rds"))
rsf_fit <- readRDS(file.path(CONFIG$model_dir, "final_TLSPI_rsf_model.rds"))

predict_external <- function(dataset_name, expr_mat, surv_df) {
  missing_genes <- setdiff(final_genes, colnames(expr_mat))
  if (length(missing_genes) > 0) {
    stop(paste0("Missing required gene(s) in ", dataset_name, ": ", paste(missing_genes, collapse = ", ")))
  }

  expr_sub <- expr_mat[, final_genes, drop = FALSE]
  expr_z <- apply_zscore(expr_sub, final_scaler)
  score <- predict_rsf_score(rsf_fit, expr_z)
  cohort_cutoff <- median(score, na.rm = TRUE)

  out <- data.frame(
    Sample = rownames(surv_df),
    OS.time = surv_df$OS.time,
    OS = surv_df$OS,
    RiskScore = score,
    Cutoff = cohort_cutoff,
    RiskGroup = make_risk_group(score, cohort_cutoff),
    stringsAsFactors = FALSE
  )

  write.csv(out, file.path(CONFIG$results_dir, paste0(dataset_name, "_TLSPI_scores.csv")), row.names = FALSE)

  cindex <- calc_cindex(out$RiskScore, surv_df)
  write.csv(
    data.frame(Cohort = dataset_name, C_index = cindex),
    file.path(CONFIG$results_dir, paste0(dataset_name, "_TLSPI_cindex.csv")),
    row.names = FALSE
  )

  out
}

geo_out <- predict_external("GEO", obj$geo$expr, obj$geo$surv)
pkuph_out <- predict_external("PKUPH", obj$pkuph$expr, obj$pkuph$surv)

message("External validation complete. Results saved to results/.")
