# Supplementary material for: Machine learning–based integrative analysis identifies CXCL13-driven tertiary lymphoid structures as favorable immune and prognostic features in osteosarcoma
Source: Cell Oncol (Dordr). 2026 May 16;49(4):93. doi: 10.1007/s13402-026-01226-1 (PMC13350786; doi:10.1007/s13402-026-01226-1)
Supplement: Supplementary file 5 — Supplementary Material 5 [file 13402_2026_1226_MOESM5_ESM.zip › Supplementary_Code_TLSPI/04_stability_analysis.R]

# 04_stability_analysis.R
# Bootstrap-based screening/selection stability and repeated cross-validation of the locked final RSF model.

rm(list = ls())
source("00_common_functions.R")

suppressPackageStartupMessages({
  library(readr)
  library(dplyr)
})

obj <- readRDS(file.path("processed", "processed_objects.rds"))
CONFIG <- obj$CONFIG
set.seed(CONFIG$seed)

target_expr <- obj$target_tls
target_surv <- obj$target$surv
tls72 <- obj$tls72_target_available
final_genes <- read.csv(file.path(CONFIG$model_dir, "final_TLSPI_genes.csv"), stringsAsFactors = FALSE)$Gene

bootstrap_feature_stability <- function(expr, surv_df, genes72, n_boot = 100, seed = 123) {
  set.seed(seed)
  selected_list <- vector("list", n_boot)

  for (b in seq_len(n_boot)) {
    idx <- sample(seq_len(nrow(expr)), replace = TRUE)
    expr_b <- expr[idx, , drop = FALSE]
    surv_b <- surv_df[idx, , drop = FALSE]

    uni <- try(find_unicox_candidates(expr_b[, genes72, drop = FALSE], surv_b, p_cutoff = 0.05), silent = TRUE)
    if (inherits(uni, "try-error") || is.null(uni) || nrow(uni) == 0) next

    cand <- uni$Gene[uni$Selected]
    if (length(cand) < 2) next

    lasso_res <- try(fit_lasso_genes(expr_b[, cand, drop = FALSE], surv_b, nfolds = 10, seed = seed + b), silent = TRUE)
    if (inherits(lasso_res, "try-error")) next

    selected_list[[b]] <- lasso_res$selected_genes
  }

  tab <- sort(table(unlist(selected_list)), decreasing = TRUE)
  if (length(tab) == 0) {
    warning("No genes were selected in bootstrap replicates. Check survival coding, gene variance, or screening thresholds.")
    return(data.frame(Gene = character(), Frequency = integer(), FrequencyPercent = numeric()))
  }

  data.frame(
    Gene = names(tab),
    Frequency = as.integer(tab),
    FrequencyPercent = round(100 * as.integer(tab) / n_boot, 1),
    stringsAsFactors = FALSE
  )
}

repeated_cv_rsf <- function(expr, surv_df, genes, nfold = 10, nrep = 10, seed = 123) {
  set.seed(seed)
  cidx <- c()

  for (r in seq_len(nrep)) {
    fold_id <- sample(rep(seq_len(nfold), length.out = nrow(expr)))

    for (k in seq_len(nfold)) {
      train_idx <- which(fold_id != k)
      test_idx <- which(fold_id == k)

      expr_tr <- expr[train_idx, genes, drop = FALSE]
      expr_te <- expr[test_idx, genes, drop = FALSE]
      surv_tr <- surv_df[train_idx, , drop = FALSE]
      surv_te <- surv_df[test_idx, , drop = FALSE]

      scaler <- fit_zscore(expr_tr)
      expr_tr_z <- apply_zscore(expr_tr, scaler)
      expr_te_z <- apply_zscore(expr_te, scaler)

      fit <- fit_final_rsf(expr_tr_z, surv_tr, ntree = 1000, nodesize = 5, seed = seed + r + k)
      pred <- predict_rsf_score(fit, expr_te_z)
      cidx <- c(cidx, calc_cindex(pred, surv_te))
    }
  }

  data.frame(
    Mean_C_index = mean(cidx, na.rm = TRUE),
    SD_C_index = sd(cidx, na.rm = TRUE),
    N_evaluations = length(cidx)
  )
}

boot_res <- bootstrap_feature_stability(target_expr, target_surv, tls72, n_boot = 100, seed = CONFIG$seed)
cv_res <- repeated_cv_rsf(target_expr, target_surv, final_genes, nfold = 10, nrep = 10, seed = CONFIG$seed)

write.csv(boot_res, file.path(CONFIG$results_dir, "TLSPI_bootstrap_stability.csv"), row.names = FALSE)
write.csv(cv_res, file.path(CONFIG$results_dir, "TLSPI_repeated_cv_performance.csv"), row.names = FALSE)

message("Stability analyses complete.")
