# Supplementary material for: Machine learning–based integrative analysis identifies CXCL13-driven tertiary lymphoid structures as favorable immune and prognostic features in osteosarcoma
Source: Cell Oncol (Dordr). 2026 May 16;49(4):93. doi: 10.1007/s13402-026-01226-1 (PMC13350786; doi:10.1007/s13402-026-01226-1)
Supplement: Supplementary file 5 — Supplementary Material 5 [file 13402_2026_1226_MOESM5_ESM.zip › Supplementary_Code_TLSPI/05_rsf_vs_cox_comparison.R]

# 05_rsf_vs_cox_comparison.R
# Head-to-head comparison between the locked final three-gene RSF model and a three-gene multivariable Cox model.

rm(list = ls())
source("00_common_functions.R")

suppressPackageStartupMessages({
  library(readr)
  library(dplyr)
})

obj <- readRDS(file.path("processed", "processed_objects.rds"))
CONFIG <- obj$CONFIG

final_genes <- read.csv(file.path(CONFIG$model_dir, "final_TLSPI_genes.csv"), stringsAsFactors = FALSE)$Gene
final_scaler <- readRDS(file.path(CONFIG$model_dir, "final_TLSPI_scaler.rds"))

# Training on TARGET
target_expr <- obj$target$expr[, final_genes, drop = FALSE]
target_surv <- obj$target$surv
target_expr_z <- apply_zscore(target_expr, final_scaler)

rsf_fit <- readRDS(file.path(CONFIG$model_dir, "final_TLSPI_rsf_model.rds"))
cox_fit <- fit_final_cox(target_expr_z, target_surv)

evaluate_model_pair <- function(cohort_name, expr_mat, surv_df, times_vec, evaluation_context) {
  missing_genes <- setdiff(final_genes, colnames(expr_mat))
  if (length(missing_genes) > 0) {
    stop(paste0("Missing required gene(s) in ", cohort_name, ": ", paste(missing_genes, collapse = ", ")))
  }
  expr_sub <- expr_mat[, final_genes, drop = FALSE]
  expr_z <- apply_zscore(expr_sub, final_scaler)

  rsf_score <- predict_rsf_score(rsf_fit, expr_z)
  cox_score <- predict_cox_score(cox_fit, expr_z)

  rsf_cindex <- calc_cindex(rsf_score, surv_df)
  cox_cindex <- calc_cindex(cox_score, surv_df)

  rsf_roc <- calc_time_roc(rsf_score, surv_df, times_vec)
  cox_roc <- calc_time_roc(cox_score, surv_df, times_vec)

  auc_df <- data.frame(
    Cohort = cohort_name,
    EvaluationContext = evaluation_context,
    Time = times_vec,
    RSF_AUC = as.numeric(rsf_roc$AUC),
    Cox_AUC = as.numeric(cox_roc$AUC)
  )

  cindex_df <- data.frame(
    Cohort = cohort_name,
    EvaluationContext = evaluation_context,
    RSF_C_index = rsf_cindex,
    Cox_C_index = cox_cindex
  )

  list(auc = auc_df, cindex = cindex_df)
}

res_target <- evaluate_model_pair("TARGET", obj$target$expr, obj$target$surv, c(1, 3, 5), "training_cohort")
res_geo <- evaluate_model_pair("GEO", obj$geo$expr, obj$geo$surv, c(1, 3, 5), "external_validation")
res_pkuph <- evaluate_model_pair("PKUPH", obj$pkuph$expr, obj$pkuph$surv, c(2, 3, 4), "external_validation")

metrics_cindex <- bind_rows(res_target$cindex, res_geo$cindex, res_pkuph$cindex)
metrics_auc <- bind_rows(res_target$auc, res_geo$auc, res_pkuph$auc)

write.csv(metrics_cindex, file.path(CONFIG$results_dir, "RSF_vs_Cox_cindex.csv"), row.names = FALSE)
write.csv(metrics_auc, file.path(CONFIG$results_dir, "RSF_vs_Cox_auc.csv"), row.names = FALSE)

metrics_joined <- merge(metrics_auc, metrics_cindex, by = c("Cohort", "EvaluationContext"), all.x = TRUE)
write.csv(metrics_joined, file.path(CONFIG$results_dir, "RSF_vs_Cox_metrics.csv"), row.names = FALSE)

message("RSF vs Cox comparison complete.")
