# Supplementary material for: Machine learning–based integrative analysis identifies CXCL13-driven tertiary lymphoid structures as favorable immune and prognostic features in osteosarcoma
Source: Cell Oncol (Dordr). 2026 May 16;49(4):93. doi: 10.1007/s13402-026-01226-1 (PMC13350786; doi:10.1007/s13402-026-01226-1)
Supplement: Supplementary file 5 — Supplementary Material 5 [file 13402_2026_1226_MOESM5_ESM.zip › Supplementary_Code_TLSPI/06_plotting_and_summary_tables.R]

# 06_plotting_and_summary_tables.R
# Standard plotting and summary export for revised Fig. 3 and supplementary tables.

rm(list = ls())
source("00_common_functions.R")

suppressPackageStartupMessages({
  library(readr)
  library(dplyr)
  library(ggplot2)
  library(survminer)
  library(survival)
  library(timeROC)
})

obj <- readRDS(file.path("processed", "processed_objects.rds"))
CONFIG <- obj$CONFIG

safe_dir_create(CONFIG$figures_dir)

plot_km <- function(score_file, cohort_name, break_time_by = 1) {
  dat <- read.csv(score_file, stringsAsFactors = FALSE)
  fit <- survfit(Surv(OS.time, OS) ~ RiskGroup, data = dat)

  pdf(file.path(CONFIG$figures_dir, paste0(cohort_name, "_KM.pdf")), width = 8, height = 6)
  print(
    ggsurvplot(
      fit,
      data = dat,
      title = paste0(cohort_name, " OS"),
      pval = TRUE,
      legend.title = "",
      legend.labs = c("high_TLSPI", "low_TLSPI"),
      palette = c("firebrick2", "dodgerblue3"),
      risk.table = TRUE,
      fontsize = 5,
      tables.height = 0.25,
      tables.theme = theme_cleantable(),
      tables.y.text = FALSE,
      xlab = "Survival (Years)",
      break.time.by = break_time_by
    )
  )
  dev.off()
}

plot_troc <- function(score_file, cohort_name, times_vec) {
  dat <- read.csv(score_file, stringsAsFactors = FALSE)
  roc_obj <- calc_time_roc(dat$RiskScore, dat[, c("OS.time", "OS")], times_vec)

  pdf(file.path(CONFIG$figures_dir, paste0(cohort_name, "_ROC.pdf")), width = 6, height = 6)
  plot(roc_obj, time = times_vec[1], lwd = 2, title = "")
  if (length(times_vec) > 1) {
    for (i in 2:length(times_vec)) {
      plot(roc_obj, time = times_vec[i], add = TRUE, lwd = 2)
    }
  }
  legend(
    "bottomright",
    legend = paste0("AUC at ", times_vec, " year: ", round(roc_obj$AUC, 2)),
    lty = 1,
    lwd = 2,
    bty = "n"
  )
  dev.off()
}

# TARGET, GEO, PKUPH
plot_km(file.path(CONFIG$results_dir, "TARGET_TLSPI_scores.csv"), "TARGET", break_time_by = 5)
plot_km(file.path(CONFIG$results_dir, "GEO_TLSPI_scores.csv"), "GEO", break_time_by = 5)
plot_km(file.path(CONFIG$results_dir, "PKUPH_TLSPI_scores.csv"), "PKUPH", break_time_by = 1)

plot_troc(file.path(CONFIG$results_dir, "TARGET_TLSPI_scores.csv"), "TARGET", c(1, 3, 5))
plot_troc(file.path(CONFIG$results_dir, "GEO_TLSPI_scores.csv"), "GEO", c(1, 3, 5))
plot_troc(file.path(CONFIG$results_dir, "PKUPH_TLSPI_scores.csv"), "PKUPH", c(2, 3, 4))

message("Plotting complete.")
