# Supplementary material for: Machine learning–based integrative analysis identifies CXCL13-driven tertiary lymphoid structures as favorable immune and prognostic features in osteosarcoma
Source: Cell Oncol (Dordr). 2026 May 16;49(4):93. doi: 10.1007/s13402-026-01226-1 (PMC13350786; doi:10.1007/s13402-026-01226-1)
Supplement: Supplementary file 5 — Supplementary Material 5 [file 13402_2026_1226_MOESM5_ESM.zip › Supplementary_Code_TLSPI/07_export_session_info.R]

# 07_export_session_info.R
# Export session information for reproducibility.

sink("sessionInfo.txt")
print(sessionInfo())
sink()

message("sessionInfo.txt has been written to the working directory.")
