# Supplementary material for: Machine learning–based integrative analysis identifies CXCL13-driven tertiary lymphoid structures as favorable immune and prognostic features in osteosarcoma
Source: Cell Oncol (Dordr). 2026 May 16;49(4):93. doi: 10.1007/s13402-026-01226-1 (PMC13350786; doi:10.1007/s13402-026-01226-1)
Supplement: Supplementary file 5 — Supplementary Material 5 [file 13402_2026_1226_MOESM5_ESM.zip › Supplementary_Code_TLSPI/final_model_info/README_final_model_files.txt]

Locked final model files
========================

The following files are generated and saved after successful execution of 02_model_development_TARGET.R:

- final_TLSPI_genes.csv
- final_TLSPI_scaler.rds
- final_TLSPI_rsf_model.rds

These files define the locked final three-gene TLSPI model and are required for
03_external_validation.R and for calculation of continuous TLSPI scores in new samples.
For Kaplan–Meier survival visualization and related subgroup analyses, cohort-specific median
TLSPI scores are used for risk-group stratification.
