# Supplementary material for: Machine learning–based integrative analysis identifies CXCL13-driven tertiary lymphoid structures as favorable immune and prognostic features in osteosarcoma
Source: Cell Oncol (Dordr). 2026 May 16;49(4):93. doi: 10.1007/s13402-026-01226-1 (PMC13350786; doi:10.1007/s13402-026-01226-1)
Supplement: Supplementary file 5 — Supplementary Material 5 [file 13402_2026_1226_MOESM5_ESM.zip › Supplementary_Code_TLSPI/README_Code_Reproducibility.txt]

README: Reproducibility code package for TLSPI
================================================

This package contains the scripts used to reproduce the key TLSPI-related analyses in the revised manuscript, including data preprocessing, model development in the TARGET cohort, external validation, stability analysis, RSF-versus-Cox comparison, and figure generation.

Before running the scripts, please ensure that local file paths, input file names, and survival-data column names match your local environment. Scripts should be executed in the order listed below. The machine-learning model-development step follows the MIME framework described in the manuscript and reference list. The accompanying scripts implement this workflow directly in R.

File list
---------
- README_Code_Reproducibility.txt
- 00_common_functions.R
- 01_prepare_data.R
- 02_model_development_TARGET.R
- 03_external_validation.R
- 04_stability_analysis.R
- 05_rsf_vs_cox_comparison.R
- 06_plotting_and_summary_tables.R
- 07_export_session_info.R
- final_model_info/README_final_model_files.txt

Execution order
---------------
1. 01_prepare_data.R
2. 02_model_development_TARGET.R
3. 03_external_validation.R
4. 04_stability_analysis.R
5. 05_rsf_vs_cox_comparison.R
6. 06_plotting_and_summary_tables.R
7. 07_export_session_info.R

Files included
--------------
00_common_functions.R
    Shared helper functions for preprocessing, scaling, evaluation, and export.

01_prepare_data.R
    Reads raw expression and survival data, harmonizes gene names/samples, and saves processed objects.
    The TARGET training-stage TLS candidate panel is defined using TARGET-available TLS genes only; external cohorts are harmonized separately.

02_model_development_TARGET.R
    Performs TLSPI development strictly within the TARGET cohort.
    Includes univariate Cox screening, required 101-model comparison using the MIME framework, and final three-gene RSF fitting.

03_external_validation.R
    Applies the locked final model to GEO and PKUPH without further tuning.
    Uses TARGET-derived scaling parameters and computes cohort-specific median cutoffs for risk-group stratification.

04_stability_analysis.R
    Performs bootstrap-based screening/selection stability and repeated cross-validation model-performance stability analyses in the TARGET cohort.

05_rsf_vs_cox_comparison.R
    Compares the locked final three-gene RSF model with a conventional multivariable Cox model based on the same predictors across TARGET, GEO, and PKUPH. TARGET is labeled as training-cohort evaluation, whereas GEO and PKUPH are labeled as external validation.

06_plotting_and_summary_tables.R
    Generates summary tables and standard plots for revised Fig. 3 and supplementary outputs.

07_export_session_info.R
    Writes sessionInfo.txt for transparency and reproducibility.

final_model_info/README_final_model_files.txt
    Explains which locked model files are generated and saved after the scripts have been run successfully.

Input file expectations
-----------------------
Please confirm the following input files exist in your data directory, or update CONFIG in 01_prepare_data.R:
- TLS_72.csv
- TARGET_log2TPM_59427_84_process.csv
- TARGET_clinical_59427_84_process_os.csv
- GSE39055_GSE21257_GSE16091_express_process.csv
- GSE39055_GSE21257_GSE16091_clinical_process_os.csv
- PKUPH_exp_log2tpm.csv
- PKUPH_20240722_surv_process.csv
If your current raw file names still contain “TCGA” rather than “TARGET”, either rename the files on disk or edit CONFIG$file_map in 01_prepare_data.R.

Outputs to expect
-----------------
- processed/processed_objects.rds
- results/TARGET_unicox_candidates.csv
- results/final_TLSPI_genes.csv
- results/TARGET_TLSPI_scores.csv
- results/GEO_TLSPI_scores.csv
- results/PKUPH_TLSPI_scores.csv
- results/TLSPI_bootstrap_stability.csv
- results/TLSPI_repeated_cv_performance.csv
- results/RSF_vs_Cox_metrics.csv
- figures/*.pdf
- sessionInfo.txt
- final_model_info/final_TLSPI_genes.csv
- final_model_info/final_TLSPI_scaler.rds
- final_model_info/final_TLSPI_rsf_model.rds

How to calculate TLSPI in new samples
-------------------------------------
1. Keep only the final three genes: CXCL13, IL2RA, and STAT5A.
2. Standardize the new-sample expression matrix using the TARGET-derived center and scale saved in final_model_info/final_TLSPI_scaler.rds.
3. Use the locked final RSF model saved in final_model_info/final_TLSPI_rsf_model.rds to calculate TLSPI as a continuous risk score.
4. For downstream Kaplan–Meier survival visualization and subgroup analyses, stratify patients into high- and low-TLSPI groups according to the cohort-specific median TLSPI score.
